# Supplementary material for: Susceptibility and resistance of Gram-negative bacteria to a novel antimicrobial agent TGV-49
Source: Front Antibiot. 2025 Nov 3;4:1615821. doi: 10.3389/frabi.2025.1615821 (PMC12620978; doi:10.3389/frabi.2025.1615821)
Supplement: Supplementary file 1 [file Table1.xlsx]

## Sheet: S1A
Supplementary Table S1A. Frequencies (relative abundance) of single nucleotide variants (SNVs) and short indels detected by GWS of selected clones
ID	Gene	Mutation	5F1	5F2	5F3	5F4	5F5	MAX	Annotation	Effect	Position	Ref	Alt	5A	Category1	Chromosome	Locus Tag	IN_REPEAT
fig|400667.82.peg.2770	-	Thr53Thr	0.971591	1	0.986667	0.969582	1	1	Mobile element protein	synonymous_variant	2984604	A	T	0.604701	P	NODE_1_length_3909467_cov_533.478_ID_22129	AUO97b_02905	NOT
fig|400667.82.peg.857	-	Ile112Asn	1	0.982955	0.983607	0.997199	0.98961	1	2-polyprenyl-6-methoxyphenol hydroxylase	missense_variant	874863	A	T	0.99729	P	NODE_1_length_3909467_cov_533.478_ID_22129	AUO97b_00997	NOT
fig|400667.82.peg.2770	-	Ala69Ala	0.979695	1	0.985019	0.975207	0.996865	1	Mobile element protein	synonymous_variant	2984556	T	A	0.570667	P	NODE_1_length_3909467_cov_533.478_ID_22129	AUO97b_02905	NOT
fig|400667.82.peg.2770	-	Asp93Tyr	0.988889	0.996139	0.976471	0.983264	0.989967	0.996139	Mobile element protein	missense_variant	2984486	C	A	0.552386	P	NODE_1_length_3909467_cov_533.478_ID_22129	AUO97b_02905	NOT
fig|400667.82.peg.2770	-	Lys113Lys	0.994819	0.98209	0.971888	0.986441	0.985836	0.994819	Mobile element protein	synonymous_variant	2984424	C	T	0.571644	P	NODE_1_length_3909467_cov_533.478_ID_22129	AUO97b_02905	NOT
fig|400667.82.peg.2770	-	Thr227Ile	0.974093	0.971014	0.985765	0.994302	0.979532	0.994302	Mobile element protein	missense_variant	2984083	G	A	0.589564	P	NODE_1_length_3909467_cov_533.478_ID_22129	AUO97b_02905	NOT
fig|400667.82.peg.2816	-	Gly35Val	0.989796	0.99359	0.972727	0.993378	0.976303	0.99359	Gfa-like protein	missense_variant	3021965	G	T	0.998373	P	NODE_1_length_3909467_cov_533.478_ID_22129	AUO97b_02951	NOT
fig|400667.82.peg.2770	-	Asp169Asn	0.984211	0.963455	0.985765	0.993569	0.972727	0.993569	Mobile element protein	missense_variant	2984258	C	T	0.544658	P	NODE_1_length_3909467_cov_533.478_ID_22129	AUO97b_02905	NOT
fig|400667.82.peg.2770	-	Thr220Ala	0.972973	0.977124	0.973485	0.993464	0.976331	0.993464	Mobile element protein	missense_variant	2984105	T	C	0.573028	P	NODE_1_length_3909467_cov_533.478_ID_22129	AUO97b_02905	NOT
fig|400667.82.peg.2770	-	Asp160Asn	0.979695	0.960784	0.979866	0.993333	0.974843	0.993333	Mobile element protein	missense_variant	2984285	C	T	0.563665	P	NODE_1_length_3909467_cov_533.478_ID_22129	AUO97b_02905	NOT
fig|400667.82.peg.2770	-	Lys222Lys	0.975904	0.985866	0.98062	0.993243	0.974441	0.993243	Mobile element protein	synonymous_variant	2984097	C	T	0.575198	P	NODE_1_length_3909467_cov_533.478_ID_22129	AUO97b_02905	NOT
fig|400667.82.peg.2770	-	Arg167Lys	0.973684	0.957447	0.977273	0.993197	0.970968	0.993197	Mobile element protein	missense_variant	2984263	C	T	0.540362	P	NODE_1_length_3909467_cov_533.478_ID_22129	AUO97b_02905	NOT
fig|400667.82.peg.2770	-	Arg167Arg	0.973684	0.958042	0.977695	0.993197	0.971246	0.993197	Mobile element protein	synonymous_variant	2984264	T	G	0.542952	P	NODE_1_length_3909467_cov_533.478_ID_22129	AUO97b_02905	NOT
fig|400667.82.peg.2770	-	Asn87Ser	0.989691	0.992727	0.976834	0.98419	0.990385	0.992727	Mobile element protein	missense_variant	2984503	T	C	0.554445	P	NODE_1_length_3909467_cov_533.478_ID_22129	AUO97b_02905	NOT
fig|400667.82.peg.2770	-	Gly225Gly	0.973404	0.982405	0.989362	0.991453	0.973988	0.991453	Mobile element protein	synonymous_variant	2984088	G	A	0.586518	P	NODE_1_length_3909467_cov_533.478_ID_22129	AUO97b_02905	NOT
fig|400667.82.rna.87	-;-;-		0.982906	0.953608	0.922078	0.930818	0.923767	0.982906	tRNA-Arg-CCG	intergenic_region	3256533	A	AC	0	A	NODE_1_length_3909467_cov_533.478_ID_22129	-;-;-	NOT
fig|400667.82.peg.2770	-	Val221Ile	0.975	0.97786	0.963855	0.982394	0.95114	0.982394	Mobile element protein	missense_variant	2984102	C	T	0.574084	P	NODE_1_length_3909467_cov_533.478_ID_22129	AUO97b_02905	NOT
fig|400667.82.peg.3306	-	Asp187Asp	0.928058	0.965035	0.977186	0.940945	0.96463	0.977186	Primosomal protein I	synonymous_variant	3566581	T	C	0.696215	P	NODE_1_length_3909467_cov_533.478_ID_22129	AUO97b_03441	IN_REPEAT
fig|400667.82.peg.3306	-	Phe175Leu	0.921429	0.92766	0.946721	0.927928	0.938567	0.946721	Primosomal protein I	missense_variant	3566545	T	A	0.682622	P	NODE_1_length_3909467_cov_533.478_ID_22129	AUO97b_03441	IN_REPEAT
fig|400667.82.peg.3306	-	Ala168Thr	0.926667	0.935115	0.94636	0.937778	0.936667	0.94636	Primosomal protein I	missense_variant	3566522	G	A	0.7001	P	NODE_1_length_3909467_cov_533.478_ID_22129	AUO97b_03441	IN_REPEAT
fig|400667.82.peg.3306	-	Ile178Ile	0.923611	0.93133	0.946058	0.928889	0.945763	0.946058	Primosomal protein I	synonymous_variant	3566554	C	T	0.686722	P	NODE_1_length_3909467_cov_533.478_ID_22129	AUO97b_03441	IN_REPEAT
fig|400667.82.peg.3306	-	Glu170Gly	0.914286	0.929167	0.942623	0.940909	0.934708	0.942623	Primosomal protein I	missense_variant	3566529	A	G	0.700888	P	NODE_1_length_3909467_cov_533.478_ID_22129	AUO97b_03441	IN_REPEAT
fig|400667.82.peg.3306	-	Thr176Thr	0.922535	0.924051	0.942149	0.928251	0.938983	0.942149	Primosomal protein I	synonymous_variant	3566548	A	T	0.680214	P	NODE_1_length_3909467_cov_533.478_ID_22129	AUO97b_03441	IN_REPEAT
ds_fig|400667.82.peg.3756<>ds_fig|400667.82.peg.3757	ds_-<>ds_tniB		0	0	0	0	0.8125	0.8125	ds_hypothetical protein<>ds_TniB NTP-binding protein	intergenic_region	113577	A	G	0	A	NODE_2_length_148137_cov_371.33_ID_22131	ds_AUO97b_00104<>ds_AUO97b_00105	NOT
fig|400667.82.peg.462	-	Gly240Gly	0	0	0	0.230769	0.388889	0.388889	General stress protein	synonymous_variant	447779	A	G	0.327103	P	NODE_1_length_3909467_cov_533.478_ID_22129	AUO97b_00602	IN_REPEAT
fig|400667.82.peg.462	-	Gly216Gly	0.384615	0	0	0	0	0.384615	General stress protein	synonymous_variant	447851	G	A	0	A	NODE_1_length_3909467_cov_533.478_ID_22129	AUO97b_00602	IN_REPEAT
fig|400667.82.peg.3736	-	Ala178Glu	0	0.3	0	0	0	0.3	Transposase OrfAB, subunit B	missense_variant	94599	C	A	0	A	NODE_2_length_148137_cov_371.33_ID_22131	AUO97b_00084	NOT
fig|400667.82.peg.462	-	Asp210Glu	0	0.25	0	0	0	0.25	General stress protein	missense_variant	447869	A	T	0.199005	P	NODE_1_length_3909467_cov_533.478_ID_22129	AUO97b_00602	IN_REPEAT
fig|400667.82.peg.1560	-	Tyr73fs	0.246377	0	0	0	0	0.246377	Putative DNA-binding protein	frameshift_variant	1658820	T	TA	0	A	NODE_1_length_3909467_cov_533.478_ID_22129	AUO97b_01699	NOT
us_fig|400667.82.peg.1205<>ds_fig|400667.82.peg.1206	us_-<>ds_-		0	0.2	0.189189	0.125	0.109756	0.2	us_FIG00973752: TolA-like membrane protein<>ds_Bacteriocin resistance protein	intergenic_region	1260026	AG	A	0.007979	P	NODE_1_length_3909467_cov_533.478_ID_22129	us_AUO97b_01345<>ds_AUO97b_01346	IN_REPEAT
fig|400667.82.peg.462	-	Arg321Arg	0.166667	0	0	0	0	0.166667	General stress protein	synonymous_variant	447536	A	G	0	P	NODE_1_length_3909467_cov_533.478_ID_22129	AUO97b_00602	IN_REPEAT
us_fig|400667.82.peg.1922<>us_fig|400667.82.peg.1923	us_-<>us_-		0	0	0	0.133333	0	0.133333	us_hypothetical protein<>us_FIG00350582: hypothetical protein	intergenic_region	2060392	A	C	0	A	NODE_1_length_3909467_cov_533.478_ID_22129	us_AUO97b_02058<>us_AUO97b_02059	NOT
fig|400667.82.peg.1843	gyrB	Ile389Phe	0	0	0.126667	0	0	0.126667	DNA gyrase subunit B (EC 5.99.1.3)	missense_variant	1969810	A	T	0	A	NODE_1_length_3909467_cov_533.478_ID_22129	AUO97b_01980	NOT
fig|400667.82.peg.1759	-	Pro301Ala	0.12	0	0	0	0	0.12	Capsular polysaccharide biosynthesis protein	missense_variant	1880741	G	C	0	A	NODE_1_length_3909467_cov_533.478_ID_22129	AUO97b_01897	NOT
ds_fig|400667.82.peg.468<>us_fig|400667.82.peg.469	ds_-<>us_-		0.116667	0	0	0.097143	0.087156	0.116667	ds_TPR-repeat-containing protein<>us_FIG00350320: hypothetical protein	intergenic_region	455548	T	G	0	A	NODE_1_length_3909467_cov_533.478_ID_22129	ds_AUO97b_00608<>us_AUO97b_00609	NOT
fig|400667.82.peg.3195	-	Glu85*	0.115789	0	0	0	0	0.115789	hypothetical protein	stop_gained	3452630	G	T	0	A	NODE_1_length_3909467_cov_533.478_ID_22129	AUO97b_03330	NOT
fig|400667.82.peg.462	-	Asp206del	0	0	0	0.105263	0	0.105263	General stress protein	disruptive_inframe_deletion	447878	TTCA	T	0	A	NODE_1_length_3909467_cov_533.478_ID_22129	AUO97b_00602	IN_REPEAT
fig|400667.82.peg.462	-	Arg329Arg	0.105263	0	0	0	0	0.105263	General stress protein	synonymous_variant	447512	A	T	0	A	NODE_1_length_3909467_cov_533.478_ID_22129	AUO97b_00602	IN_REPEAT
ds_fig|400667.82.peg.1102<>ds_fig|400667.82.peg.1103	ds_coaX<>ds_ffh		0	0	0.104575	0	0.091324	0.104575	ds_Pantothenate kinase type III, CoaX-like (EC 2.7.1.33)<>ds_Signal recognition particle protein Ffh	intergenic_region	1139264	A	C	0	A	NODE_1_length_3909467_cov_533.478_ID_22129	ds_AUO97b_01242<>ds_AUO97b_01243	NOT
fig|400667.82.peg.462	-	Gly328Gly	0.102564	0	0	0	0	0.102564	General stress protein	synonymous_variant	447515	G	A	0	A	NODE_1_length_3909467_cov_533.478_ID_22129	AUO97b_00602	IN_REPEAT
ds_fig|400667.82.peg.1448<>ds_fig|400667.82.peg.1449	ds_-<>ds_crcB		0	0	0.1	0	0	0.1	ds_Type III effector HopPmaJ<>ds_Fluoride ion transporter CrcB	intergenic_region	1528252	A	C	0	A	NODE_1_length_3909467_cov_533.478_ID_22129	ds_AUO97b_01587<>ds_AUO97b_01588	NOT
us_fig|400667.82.peg.1091<>us_fig|400667.82.peg.1092	us_-<>us_otsB		0.095238	0	0	0	0	0.095238	us_Pimeloyl-[acyl-carrier protein] methyl ester esterase BioH (EC 3.1.1.85)<>us_Trehalose-6-phosphate phosphatase (EC 3.1.3.12)	intergenic_region	1124579	A	C	0	A	NODE_1_length_3909467_cov_533.478_ID_22129	us_AUO97b_01231<>us_AUO97b_01232	NOT
us_fig|400667.82.peg.487<>us_fig|400667.82.peg.488	us_-<>us_-		0.095238	0	0	0	0	0.095238	us_TesB-like acyl-CoA thioesterase 5<>us_Transmembrane amino acid efflux protein	intergenic_region	478066	CT	C	0	A	NODE_1_length_3909467_cov_533.478_ID_22129	us_AUO97b_00627<>us_AUO97b_00628	NOT
ds_fig|400667.82.peg.2206<>ds_fig|400667.82.peg.2207	ds_-<>ds_-		0	0	0.092308	0	0	0.092308	ds_hypothetical protein<>ds_hypothetical protein	intergenic_region	2359667	T	G	0	A	NODE_1_length_3909467_cov_533.478_ID_22129	ds_AUO97b_02342<>ds_AUO97b_02343	NOT
fig|400667.82.peg.1763	-	Ser129fs	0	0	0	0.086538	0	0.086538	O-antigen flippase Wzx	frameshift_variant	1885777	G	GA	0	P	NODE_1_length_3909467_cov_533.478_ID_22129	AUO97b_01901	NOT
fig|400667.82.peg.329	bla-oxa-256	Trp166Leu	0	0.079787	0	0	0	0.079787	Class D beta-lactamase (EC 3.5.2.6) => OXA-51 family, carbapenem-hydrolyzing	missense_variant	312259	G	T	0	A	NODE_1_length_3909467_cov_533.478_ID_22129	AUO97b_00469	NOT
fig|400667.82.peg.3319	-	Val152Asp	0	0.07947	0.078431	0	0	0.07947	Transglycosylase-associated protein	missense_variant	3574720	T	A	0	A	NODE_1_length_3909467_cov_533.478_ID_22129	AUO97b_03454	NOT
fig|400667.82.peg.3528	pcaF	Ser194Arg	0.078431	0	0	0	0	0.078431	Acetyl-CoA acetyltransferase (EC 2.3.1.9) @ 3-oxoadipyl-CoA thiolase (EC 2.3.1.174)	missense_variant	3785121	T	G	0	A	NODE_1_length_3909467_cov_533.478_ID_22129	AUO97b_03664	IN_REPEAT
fig|400667.82.peg.2135	-	Glu164Asp	0	0	0	0.078431	0	0.078431	Type IV pilus biogenesis protein PilO	missense_variant	2285064	A	C	0	A	NODE_1_length_3909467_cov_533.478_ID_22129	AUO97b_02271	NOT
fig|400667.82.peg.1955	-	Gly212_Ser214dup	0.054688	0.073034	0.038043	0.028902	0.039326	0.073034	Cell wall hydrolase	disruptive_inframe_insertion	2095168	T	TCATCTGGAG	0.018914	P	NODE_1_length_3909467_cov_533.478_ID_22129	AUO97b_02091	IN_REPEAT
us_fig|400667.82.peg.644<>us_fig|400667.82.peg.645	us_-<>us_-		0.071429	0	0	0	0	0.071429	us_Transporter, LysE family<>us_hypothetical protein	intergenic_region	649073	A	C	0	A	NODE_1_length_3909467_cov_533.478_ID_22129	us_AUO97b_00784<>us_AUO97b_00785	NOT
fig|400667.82.peg.3399	cdsA	Ala256Thr	0.06993	0	0	0	0	0.06993	Phosphatidate cytidylyltransferase (EC 2.7.7.41)	missense_variant	3649775	G	A	0	A	NODE_1_length_3909467_cov_533.478_ID_22129	AUO97b_03534	NOT
fig|400667.82.peg.1592	-	Arg143Arg	0	0.064039	0.056604	0.060241	0.069565	0.069565	Helix-turn-helix, Fis-type	synonymous_variant	1691760	T	G	0	A	NODE_1_length_3909467_cov_533.478_ID_22129	AUO97b_01731	NOT
ds_fig|400667.82.peg.1790<>us_fig|400667.82.peg.1791	ds_argA<>us_-		0	0	0.068966	0	0	0.068966	ds_N-acetylglutamate synthase (EC 2.3.1.1)<>us_Alkanesulfonate ABC transporter substrate-binding protein SsuA	intergenic_region	1912589	T	C	0	A	NODE_1_length_3909467_cov_533.478_ID_22129	ds_AUO97b_01928<>us_AUO97b_01929	NOT
fig|400667.82.peg.3104	-	Pro37Pro	0	0.067961	0	0	0	0.067961	Transcriptional regulator, GntR family	synonymous_variant	3351117	T	G	0	A	NODE_1_length_3909467_cov_533.478_ID_22129	AUO97b_03239	NOT
fig|400667.82.peg.1133	upp	Cys52Trp	0	0.06639	0	0	0	0.06639	Uracil phosphoribosyltransferase (EC 2.4.2.9)	missense_variant	1171794	A	C	0	A	NODE_1_length_3909467_cov_533.478_ID_22129	AUO97b_01273	NOT
fig|400667.82.peg.1266	-	Ile853Leu	0	0	0.066265	0	0	0.066265	Signal transduction histidine-protein kinase BarA (EC 2.7.13.3)	missense_variant	1329091	A	C	0	A	NODE_1_length_3909467_cov_533.478_ID_22129	AUO97b_01405	NOT
fig|400667.82.peg.3102	gltS	Val107Phe	0.065574	0	0	0	0	0.065574	Sodium/glutamate symporter	missense_variant	3349038	G	T	0	A	NODE_1_length_3909467_cov_533.478_ID_22129	AUO97b_03237	NOT
fig|400667.82.peg.3274	dnaX	Glu441_Pro444dup	0.026316	0.018182	0.033557	0.051813	0.058824	0.058824	DNA polymerase III subunits gamma and tau (EC 2.7.7.7)	conservative_inframe_insertion	3538094	T	TTGAACCTGAACC	0.034755	P	NODE_1_length_3909467_cov_533.478_ID_22129	AUO97b_03409	IN_REPEAT
fig|400667.82.peg.1954	-	Glu1087del	0.052083	0.039216	0.040816	0.057851	0.038168	0.057851	VgrG protein	disruptive_inframe_deletion	2094545	TGAA	T	0.004661	P	NODE_1_length_3909467_cov_533.478_ID_22129	AUO97b_02090	IN_REPEAT
fig|400667.82.peg.883	ureF	Val120Val	0	0.056818	0	0	0	0.056818	Urease accessory protein UreF	synonymous_variant	903533	A	C	0	A	NODE_1_length_3909467_cov_533.478_ID_22129	AUO97b_01023	NOT
fig|400667.82.peg.824	-	Leu1808*	0	0	0	0.056818	0	0.056818	Hemolysin-type calcium-binding region	stop_gained	832594	A	C	0	A	NODE_1_length_3909467_cov_533.478_ID_22129	AUO97b_00964	NOT
fig|400667.82.peg.1180	-	Gly330Ala	0.056701	0	0	0	0	0.056701	Glutaryl-CoA dehydrogenase (EC 1.3.8.6)	missense_variant	1232657	C	G	0	A	NODE_1_length_3909467_cov_533.478_ID_22129	AUO97b_01320	NOT
fig|400667.82.peg.1364	leuA	Gln23Pro	0	0	0	0	0.056537	0.056537	2-isopropylmalate synthase (EC 2.3.3.13)	missense_variant	1439928	A	C	0	A	NODE_1_length_3909467_cov_533.478_ID_22129	AUO97b_01503	NOT
fig|400667.82.peg.1266	-	Met494Leu	0	0	0	0	0.056522	0.056522	Signal transduction histidine-protein kinase BarA (EC 2.7.13.3)	missense_variant	1328014	A	C	0	A	NODE_1_length_3909467_cov_533.478_ID_22129	AUO97b_01405	NOT
fig|400667.82.peg.2748	-	Gln502Pro	0	0.054187	0	0	0	0.054187	Siderophore biosynthesis non-ribosomal peptide synthetase modules	missense_variant	2959002	A	C	0	A	NODE_1_length_3909467_cov_533.478_ID_22129	AUO97b_02883	NOT
fig|400667.82.peg.2349	-	Gln123Arg	0.054054	0	0	0	0	0.054054	hypothetical protein	missense_variant	2502705	T	C	0	A	NODE_1_length_3909467_cov_533.478_ID_22129	AUO97b_02483	NOT
fig|400667.82.peg.1528	-	Ile677Leu	0	0	0	0.054054	0	0.054054	Chaperone protein	missense_variant	1620607	T	G	0	A	NODE_1_length_3909467_cov_533.478_ID_22129	AUO97b_01667	NOT
fig|400667.82.peg.3121	-	Val171Val	0	0.053942	0	0	0	0.053942	Paraquat-inducible protein A	synonymous_variant	3367726	T	G	0	A	NODE_1_length_3909467_cov_533.478_ID_22129	AUO97b_03256	NOT
fig|400667.82.peg.521	paaN	Asn156His	0	0	0.053659	0	0	0.053659	3-oxo-5,6-dehydrosuberyl-CoA semialdehyde dehydrogenase (EC 1.2.1.91) / 2-oxepin-2(3H)-ylideneacetyl-CoA hydrolase (EC 3.3.2.12)	missense_variant	513115	A	C	0	A	NODE_1_length_3909467_cov_533.478_ID_22129	AUO97b_00661	NOT
ds_fig|400667.82.peg.3003<>ds_fig|400667.82.peg.3004	ds_-<>ds_rlpA		0	0.052083	0	0	0	0.052083	ds_hypothetical protein<>ds_Septum-associated rare lipoprotein A	intergenic_region	3249773	A	G	0	A	NODE_1_length_3909467_cov_533.478_ID_22129	ds_AUO97b_03138<>ds_AUO97b_03139	NOT
fig|400667.82.peg.462	-	Gly330Gly	0	0.051948	0	0	0	0.051948	General stress protein	synonymous_variant	447509	A	G	0	A	NODE_1_length_3909467_cov_533.478_ID_22129	AUO97b_00602	IN_REPEAT
fig|400667.82.peg.2716	purM	Glu279Asp	0.051793	0	0	0	0	0.051793	Phosphoribosylformylglycinamidine cyclo-ligase (EC 6.3.3.1)	missense_variant	2918939	T	G	0	A	NODE_1_length_3909467_cov_533.478_ID_22129	AUO97b_02851	NOT
ds_fig|400667.82.peg.2816<>us_fig|400667.82.peg.2817	ds_-<>us_-		0.051724	0	0	0	0	0.051724	ds_Gfa-like protein<>us_Chaperone protein HscC	intergenic_region	3022443	A	G	0	A	NODE_1_length_3909467_cov_533.478_ID_22129	ds_AUO97b_02951<>us_AUO97b_02952	NOT
fig|400667.82.peg.1996	aceF	Gln103Pro	0	0	0.051502	0	0	0.051502	Dihydrolipoamide acetyltransferase component of pyruvate dehydrogenase complex (EC 2.3.1.12)	missense_variant	2138489	A	C	0	A	NODE_1_length_3909467_cov_533.478_ID_22129	AUO97b_02132	NOT
fig|400667.82.peg.1800	ileS	Ser478Ser	0	0	0	0.050891	0	0.050891	Isoleucyl-tRNA synthetase (EC 6.1.1.5)	synonymous_variant	1923154	A	C	0	A	NODE_1_length_3909467_cov_533.478_ID_22129	AUO97b_01938	NOT
us_fig|400667.82.peg.541<>us_fig|400667.82.peg.542	us_-<>us_-		0.050725	0	0	0	0	0.050725	us_Ankyrin repeat family protein<>us_Transcriptional regulator, LysR family	intergenic_region	536983	T	G	0	A	NODE_1_length_3909467_cov_533.478_ID_22129	us_AUO97b_00681<>us_AUO97b_00682	NOT
fig|400667.82.peg.2407	-	Glu1195fs	0	0	0.04918	0	0	0.04918	hypothetical protein	frameshift_variant	2566175	CT	C	0	A	NODE_1_length_3909467_cov_533.478_ID_22129	AUO97b_02541	NOT
fig|400667.82.peg.1412	-	Asn79Asp	0.04902	0	0	0	0	0.04902	hypothetical protein	missense_variant	1487723	A	G	0	A	NODE_1_length_3909467_cov_533.478_ID_22129	AUO97b_01551	NOT
us_fig|400667.82.peg.867<>us_fig|400667.82.peg.868	us_ata<>us_lon		0	0	0	0.047059	0	0.047059	us_Cell surface protein<>us_ATP-dependent protease La (EC 3.4.21.53) Type I	intergenic_region	887607	A	G	0	A	NODE_1_length_3909467_cov_533.478_ID_22129	us_AUO97b_01007<>us_AUO97b_01008	NOT
ds_fig|400667.82.peg.3251<>us_fig|400667.82.peg.3252	ds_-<>us_-		0	0	0.046512	0	0	0.046512	ds_FhuE receptor precursor<>us_Outer membrane protein W	intergenic_region	3513192	CT	C	0	A	NODE_1_length_3909467_cov_533.478_ID_22129	ds_AUO97b_03386<>us_AUO97b_03387	NOT
fig|400667.82.peg.1105	dusC	Ala298Ala	0.046154	0	0	0	0	0.046154	tRNA-dihydrouridine(16) synthase	synonymous_variant	1142623	T	C	0	A	NODE_1_length_3909467_cov_533.478_ID_22129	AUO97b_01245	NOT
fig|400667.82.peg.959	ndoA	Val32fs	0	0.045455	0	0	0	0.045455	Ferredoxin	frameshift_variant	985070	C	CA	0	A	NODE_1_length_3909467_cov_533.478_ID_22129	AUO97b_01099	NOT
fig|400667.82.peg.729	-	Glu138fs	0.045113	0	0	0	0	0.045113	hypothetical protein	frameshift_variant	735058	TC	T	0	A	NODE_1_length_3909467_cov_533.478_ID_22129	AUO97b_00869	NOT
fig|400667.82.peg.867	ata	Thr1151Thr	0	0	0.044944	0	0	0.044944	Cell surface protein	synonymous_variant	883468	G	T	0	A	NODE_1_length_3909467_cov_533.478_ID_22129	AUO97b_01007	IN_REPEAT
fig|400667.82.peg.466	-	Leu460Ile	0.044872	0	0	0	0	0.044872	FIG00350446: hypothetical protein	missense_variant	452769	G	T	0	A	NODE_1_length_3909467_cov_533.478_ID_22129	AUO97b_00606	NOT
fig|400667.82.peg.920	-	Met111Leu	0	0	0.043956	0	0	0.043956	TonB-dependent receptor	missense_variant	941897	T	G	0	A	NODE_1_length_3909467_cov_533.478_ID_22129	AUO97b_01060	NOT
ds_fig|400667.82.peg.2526<>us_fig|400667.82.peg.2527	ds_-<>us_-		0	0	0	0.043956	0	0.043956	ds_SbmA protein<>us_Peptidase, M13 family	intergenic_region	2700931	T	TA	0	A	NODE_1_length_3909467_cov_533.478_ID_22129	ds_AUO97b_02661<>us_AUO97b_02662	NOT
fig|400667.82.peg.336	bioB	Ile192Ser	0	0.043771	0	0	0	0.043771	Biotin synthase (EC 2.8.1.6)	missense_variant	317825	T	G	0	A	NODE_1_length_3909467_cov_533.478_ID_22129	AUO97b_00476	NOT
us_fig|400667.82.peg.3640<>us_fig|400667.82.peg.3641	us_-<>us_adeA		0	0	0	0	0.043605	0.043605	us_Two-component transcriptional response regulator, LuxR family<>us_RND efflux system, membrane fusion protein	intergenic_region	3894610	A	C	0	A	NODE_1_length_3909467_cov_533.478_ID_22129	us_AUO97b_03776<>us_AUO97b_03777	NOT
fig|400667.82.peg.892	nlpE	Ala150Ala	0.043103	0	0	0	0	0.043103	Lipoprotein	synonymous_variant	909375	T	G	0	A	NODE_1_length_3909467_cov_533.478_ID_22129	AUO97b_01032	NOT
fig|400667.82.peg.467	cinA1	Phe19fs	0	0	0	0.042857	0	0.042857	CinA-like protein	frameshift_variant	454512	AT	A	0	A	NODE_1_length_3909467_cov_533.478_ID_22129	AUO97b_00607	NOT
fig|400667.82.peg.1326	-	Cys16Gly	0.042857	0	0	0	0	0.042857	FIGfam138462: Acyl-CoA synthetase, AMP-(fatty) acid ligase / (3R)-hydroxymyristoyl-[ACP] dehydratase (EC 4.2.1.-)	missense_variant	1396456	A	C	0	A	NODE_1_length_3909467_cov_533.478_ID_22129	AUO97b_01465	NOT
fig|400667.82.peg.3067	ydjA	Gln132Pro	0	0.042636	0	0	0	0.042636	Nitroreductase family protein	missense_variant	3315058	A	C	0	A	NODE_1_length_3909467_cov_533.478_ID_22129	AUO97b_03202	NOT
fig|400667.82.peg.2633	-	Leu175Leu	0.042553	0	0	0	0	0.042553	hypothetical protein	synonymous_variant	2825145	C	T	0	A	NODE_1_length_3909467_cov_533.478_ID_22129	AUO97b_02768	NOT
fig|400667.82.peg.3464	-	Gln497*	0.042553	0	0	0	0	0.042553	hypothetical protein	stop_gained	3717266	G	A	0	A	NODE_1_length_3909467_cov_533.478_ID_22129	AUO97b_03600	NOT
fig|400667.82.peg.829	fadH_1	Asn480Lys	0	0	0	0.042042	0	0.042042	2,4-dienoyl-CoA reductase [NADPH] (EC 1.3.1.34)	missense_variant	842431	A	C	0	A	NODE_1_length_3909467_cov_533.478_ID_22129	AUO97b_00969	NOT
fig|400667.82.peg.583	-	Asn51fs	0	0	0	0.042017	0	0.042017	Allophanate hydrolase 2 subunit 1 (EC 3.5.1.54) / Allophanate hydrolase 2 subunit 2 (EC 3.5.1.54)	frameshift_variant	591969	T	TA	0	A	NODE_1_length_3909467_cov_533.478_ID_22129	AUO97b_00723	NOT
fig|400667.82.peg.871	-	Thr134Ile	0	0	0.041885	0	0	0.041885	putative lipoprotein	missense_variant	892367	C	T	0	A	NODE_1_length_3909467_cov_533.478_ID_22129	AUO97b_01011	NOT
fig|400667.82.peg.3293	-	Gln4Arg	0.041667	0	0	0	0	0.041667	hypothetical protein	missense_variant	3557473	T	C	0	A	NODE_1_length_3909467_cov_533.478_ID_22129	AUO97b_03428	IN_REPEAT
fig|400667.82.peg.63	-	Gly6Val	0.041667	0	0	0	0	0.041667	hypothetical protein	missense_variant	60999	G	T	0	A	NODE_1_length_3909467_cov_533.478_ID_22129	AUO97b_00203	NOT
fig|400667.82.peg.195	-	Thr364Met	0.041667	0	0	0	0	0.041667	Dipeptide ABC transporter, ATP-binding protein DppD (TC 3.A.1.5.2)	missense_variant	196094	G	A	0	A	NODE_1_length_3909467_cov_533.478_ID_22129	AUO97b_00335	NOT
fig|400667.82.peg.302	-	Gln160Arg	0	0	0	0	0.041475	0.041475	Transcriptional regulator, AcrR family	missense_variant	286098	A	G	0	A	NODE_1_length_3909467_cov_533.478_ID_22129	AUO97b_00442	NOT
fig|400667.82.peg.3103	-	Leu118Pro	0.041322	0	0	0	0	0.041322	ATP/GTP-binding protein	missense_variant	3350558	A	G	0	A	NODE_1_length_3909467_cov_533.478_ID_22129	AUO97b_03238	NOT
fig|400667.82.peg.823	-	Val3Ile	0	0	0.041237	0	0	0.041237	hypothetical protein APECO1_2271	missense_variant	827452	C	T	0	A	NODE_1_length_3909467_cov_533.478_ID_22129	AUO97b_00963	NOT
ds_fig|400667.82.peg.3338<>us_fig|400667.82.peg.3339	ds_-<>us_-		0	0	0.041152	0	0	0.041152	ds_hypothetical protein<>us_hypothetical protein	intergenic_region	3587887	A	C	0	A	NODE_1_length_3909467_cov_533.478_ID_22129	ds_AUO97b_03473<>us_AUO97b_03474	NOT
fig|400667.82.peg.552	icmF	Trp169Arg	0.041096	0	0	0	0	0.041096	T6SS component TssM (IcmF/VasK)	missense_variant	551067	A	G	0	A	NODE_1_length_3909467_cov_533.478_ID_22129	AUO97b_00692	NOT
fig|400667.82.peg.701	-	Asn240Lys	0	0.040741	0	0	0	0.040741	hypothetical protein	missense_variant	712743	A	C	0	A	NODE_1_length_3909467_cov_533.478_ID_22129	AUO97b_00841	NOT
ds_fig|400667.82.peg.1814<>us_fig|400667.82.peg.1815	ds_-<>us_-		0	0	0	0.040541	0	0.040541	ds_Membrane-type matrix metallopeptidase-1<>us_Membrane-type matrix metallopeptidase-1	intergenic_region	1941637	AT	A	0	A	NODE_1_length_3909467_cov_533.478_ID_22129	ds_AUO97b_01951<>us_AUO97b_01952	NOT
fig|400667.82.peg.3624	-	Lys88Lys	0	0	0.040404	0	0	0.040404	Transcriptional regulator, AcrR family	synonymous_variant	3880767	G	A	0	A	NODE_1_length_3909467_cov_533.478_ID_22129	AUO97b_03760	NOT
fig|400667.82.peg.1412	-	Asp162Ala	0	0	0.040268	0	0	0.040268	hypothetical protein	missense_variant	1487973	A	C	0	A	NODE_1_length_3909467_cov_533.478_ID_22129	AUO97b_01551	NOT
fig|400667.82.peg.1716	mmsB	Ala296Val	0.04	0	0	0	0	0.04	3-hydroxyisobutyrate dehydrogenase (EC 1.1.1.31)	missense_variant	1827157	G	A	0	A	NODE_1_length_3909467_cov_533.478_ID_22129	AUO97b_01854	NOT
ds_fig|400667.82.peg.822<>ds_fig|400667.82.peg.823	ds_-<>ds_-		0	0	0.04	0	0	0.04	ds_RidA/YER057c/UK114 superfamily, group 2, YoaB-like protein<>ds_hypothetical protein APECO1_2271	intergenic_region	827074	T	C	0	A	NODE_1_length_3909467_cov_533.478_ID_22129	ds_AUO97b_00962<>ds_AUO97b_00963	NOT
fig|400667.82.peg.1666	-	Trp63*	0	0	0.039735	0	0	0.039735	hypothetical protein	stop_gained	1772802	C	T	0	A	NODE_1_length_3909467_cov_533.478_ID_22129	AUO97b_01804	NOT
us_fig|400667.82.peg.1291<>us_fig|400667.82.peg.1292	us_-<>us_-		0	0.03937	0	0	0.030675	0.03937	us_hypothetical protein<>us_Transcriptional regulator, AcrR family	intergenic_region	1358802	T	C	0	A	NODE_1_length_3909467_cov_533.478_ID_22129	us_AUO97b_01430<>us_AUO97b_01431	NOT
fig|400667.82.peg.584	-	Arg47Arg	0	0.039267	0	0	0	0.039267	UPF0317 protein YcsI	synonymous_variant	592820	T	G	0	A	NODE_1_length_3909467_cov_533.478_ID_22129	AUO97b_00724	NOT
fig|400667.82.peg.2288	-	Thr164Thr	0	0	0.039216	0	0	0.039216	hypothetical protein	synonymous_variant	2436410	C	T	0	A	NODE_1_length_3909467_cov_533.478_ID_22129	AUO97b_02424	IN_REPEAT
fig|400667.82.peg.264	-	Gln115Arg	0	0.038835	0	0	0	0.038835	Cyclohexanone monooxygenase (EC 1.14.13.22)	missense_variant	252107	A	G	0	A	NODE_1_length_3909467_cov_533.478_ID_22129	AUO97b_00404	NOT
us_fig|400667.82.peg.2198<>us_fig|400667.82.peg.2199	us_-<>us_-		0	0	0.038835	0	0	0.038835	us_hypothetical protein<>us_hypothetical protein	intergenic_region	2352788	C	T	0	A	NODE_1_length_3909467_cov_533.478_ID_22129	us_AUO97b_02334<>us_AUO97b_02335	NOT
us_fig|400667.82.peg.1767<>us_fig|400667.82.peg.1768	us_-<>us_-		0.03876	0	0	0	0	0.03876	us_UDP-N-acetyl-D-glucosamine 6-dehydrogenase (EC 1.1.1.136)<>us_Putative polysaccharide export protein YccZ precursor	intergenic_region	1890215	G	GT	0	A	NODE_1_length_3909467_cov_533.478_ID_22129	us_AUO97b_01905<>us_AUO97b_01906	NOT
fig|400667.82.peg.3386	-	Val374Val	0.03871	0	0	0	0	0.03871	D-amino acid dehydrogenase (EC 1.4.99.6)	synonymous_variant	3638480	T	C	0	A	NODE_1_length_3909467_cov_533.478_ID_22129	AUO97b_03521	NOT
fig|400667.82.peg.3471	-	Leu121Pro	0.03871	0	0	0	0	0.03871	2-keto-3-deoxy-D-arabino-heptulosonate-7-phosphate synthase I alpha (EC 2.5.1.54)	missense_variant	3724689	T	C	0	A	NODE_1_length_3909467_cov_533.478_ID_22129	AUO97b_03607	NOT
fig|400667.82.peg.2178	-	Thr33Pro	0	0	0.038462	0	0	0.038462	Modulator of drug activity B	missense_variant	2330213	T	G	0	A	NODE_1_length_3909467_cov_533.478_ID_22129	AUO97b_02314	NOT
fig|400667.82.peg.2288	-	Thr325Thr	0	0.038462	0	0	0	0.038462	hypothetical protein	synonymous_variant	2435927	C	A	0	A	NODE_1_length_3909467_cov_533.478_ID_22129	AUO97b_02424	NOT
us_fig|400667.82.peg.1385<>ds_fig|400667.82.peg.1386	us_-<>ds_purU		0	0.038251	0	0	0	0.038251	us_putative TonB-dependent receptor<>ds_Formyltetrahydrofolate deformylase (EC 3.5.1.10)	intergenic_region	1460127	A	G	0	A	NODE_1_length_3909467_cov_533.478_ID_22129	us_AUO97b_01524<>ds_AUO97b_01525	NOT
fig|400667.82.peg.1440	-	Lys18Ile	0.038217	0	0	0	0	0.038217	Oxidoreductase, short-chain dehydrogenase/reductase family	missense_variant	1519300	A	T	0	A	NODE_1_length_3909467_cov_533.478_ID_22129	AUO97b_01579	NOT
fig|400667.82.peg.2988	-	Gln34Pro	0	0	0	0	0.037915	0.037915	4-carboxymuconolactone decarboxylase (EC 4.1.1.44)	missense_variant	3233253	T	G	0	A	NODE_1_length_3909467_cov_533.478_ID_22129	AUO97b_03123	NOT
fig|400667.82.peg.1725	-	Ile22fs	0	0	0.037879	0	0	0.037879	putative membrane protein	frameshift_variant	1838564	AT	A	0	A	NODE_1_length_3909467_cov_533.478_ID_22129	AUO97b_01863	NOT
fig|400667.82.peg.2818	-	Tyr264*	0	0	0.037594	0	0	0.037594	hypothetical protein	stop_gained	3025559	A	C	0	A	NODE_1_length_3909467_cov_533.478_ID_22129	AUO97b_02953	NOT
ds_fig|400667.82.peg.3345<>us_fig|400667.82.peg.3346	ds_-<>us_-		0.0375	0	0	0	0	0.0375	ds_hypothetical protein<>us_hypothetical protein	intergenic_region	3596607	T	G	0	A	NODE_1_length_3909467_cov_533.478_ID_22129	ds_AUO97b_03480<>us_AUO97b_03481	NOT
us_fig|400667.82.peg.2670<>ds_fig|400667.82.peg.2671	us_-<>ds_-		0	0	0	0	0.037037	0.037037	us_hypothetical protein<>ds_hypothetical protein	intergenic_region	2868743	T	TA	0	A	NODE_1_length_3909467_cov_533.478_ID_22129	us_AUO97b_02805<>ds_AUO97b_02806	NOT
fig|400667.82.peg.1624	-	Thr42Thr	0.03681	0	0	0	0	0.03681	hypothetical protein	synonymous_variant	1725518	T	G	0	A	NODE_1_length_3909467_cov_533.478_ID_22129	AUO97b_01763	NOT
fig|400667.82.peg.2436	-	Thr453Thr	0	0.020408	0	0.036789	0	0.036789	UPF0061 protein YdiU	synonymous_variant	2600784	T	G	0	A	NODE_1_length_3909467_cov_533.478_ID_22129	AUO97b_02570	NOT
fig|400667.82.peg.3367	mobA	Phe31Phe	0.036697	0	0	0	0	0.036697	Molybdenum cofactor guanylyltransferase (EC 2.7.7.77)	synonymous_variant	3620855	C	T	0	A	NODE_1_length_3909467_cov_533.478_ID_22129	AUO97b_03502	NOT
fig|400667.82.peg.2770	-	His246His	0	0.036697	0	0	0.018576	0.036697	Mobile element protein	synonymous_variant	2984025	A	G	0.378875	P	NODE_1_length_3909467_cov_533.478_ID_22129	AUO97b_02905	NOT
fig|400667.82.peg.2288	-	Thr169Thr	0	0	0.036649	0	0	0.036649	hypothetical protein	synonymous_variant	2436395	A	C	0	A	NODE_1_length_3909467_cov_533.478_ID_22129	AUO97b_02424	IN_REPEAT
us_fig|400667.82.peg.57<>ds_fig|400667.82.peg.58	us_-<>ds_-		0	0.036585	0	0	0	0.036585	us_D-beta-hydroxybutyrate permease<>ds_hypothetical protein	intergenic_region	57576	T	C	0	A	NODE_1_length_3909467_cov_533.478_ID_22129	us_AUO97b_00197<>ds_AUO97b_00198	NOT
ds_fig|400667.82.peg.2823<>us_fig|400667.82.peg.2824	ds_uvrB_1<>us_blc_1		0.036585	0	0	0	0	0.036585	ds_Excinuclease ABC subunit B<>us_Outer membrane lipoprotein Blc	intergenic_region	3032835	A	G	0	A	NODE_1_length_3909467_cov_533.478_ID_22129	ds_AUO97b_02958<>us_AUO97b_02959	NOT
fig|400667.82.peg.2399	tgt	Tyr35*	0	0.03653	0	0	0	0.03653	Queuine tRNA-ribosyltransferase (EC 2.4.2.29)	stop_gained	2558130	G	T	0	A	NODE_1_length_3909467_cov_533.478_ID_22129	AUO97b_02533	NOT
fig|400667.82.peg.3095	-	Glu212Lys	0	0	0.036364	0	0	0.036364	Glycosyl transferase, group 2 family	missense_variant	3343377	G	A	0	A	NODE_1_length_3909467_cov_533.478_ID_22129	AUO97b_03230	NOT
fig|400667.82.peg.2770	-	Ile248Ile	0	0.036036	0	0	0.018182	0.036036	Mobile element protein	synonymous_variant	2984019	G	A	0.38287	P	NODE_1_length_3909467_cov_533.478_ID_22129	AUO97b_02905	NOT
fig|400667.82.peg.2770	-	Gly252Gly	0.02	0.036036	0.023346	0	0.018692	0.036036	Mobile element protein	synonymous_variant	2984007	T	C	0.381143	P	NODE_1_length_3909467_cov_533.478_ID_22129	AUO97b_02905	NOT
fig|400667.82.peg.124	-	Pro61Pro	0.036036	0	0	0	0	0.036036	hypothetical protein	synonymous_variant	122795	C	T	0	A	NODE_1_length_3909467_cov_533.478_ID_22129	AUO97b_00264	NOT
ds_fig|400667.82.peg.13<>us_fig|400667.82.peg.14	ds_-<>us_hifA		0.036036	0	0	0	0	0.036036	ds_hypothetical protein<>us_Fimbrial protein	intergenic_region	11543	T	C	0	A	NODE_1_length_3909467_cov_533.478_ID_22129	ds_AUO97b_00153<>us_AUO97b_00154	IN_REPEAT
ds_fig|400667.82.peg.1448<>ds_fig|400667.82.peg.1449	ds_-<>ds_crcB		0	0.035714	0	0	0	0.035714	ds_Type III effector HopPmaJ<>ds_Fluoride ion transporter CrcB	intergenic_region	1528634	A	C	0	A	NODE_1_length_3909467_cov_533.478_ID_22129	ds_AUO97b_01587<>ds_AUO97b_01588	NOT
fig|400667.82.peg.3274	dnaX	Lys99Glu	0.035503	0	0	0	0	0.035503	DNA polymerase III subunits gamma and tau (EC 2.7.7.7)	missense_variant	3537160	A	G	0	A	NODE_1_length_3909467_cov_533.478_ID_22129	AUO97b_03409	IN_REPEAT
ds_fig|400667.82.peg.1372<>us_fig|400667.82.peg.1373	ds_tatC<>us_-		0	0.035294	0	0	0	0.035294	ds_Twin-arginine translocation protein TatC<>us_Alkaline phosphatase (EC 3.1.3.1)	intergenic_region	1447600	TA	T	0	A	NODE_1_length_3909467_cov_533.478_ID_22129	ds_AUO97b_01511<>us_AUO97b_01512	NOT
us_fig|400667.82.peg.3158<>ds_fig|400667.82.peg.3159	us_cyoA<>ds_-		0	0	0.035088	0	0	0.035088	us_Cytochrome O ubiquinol oxidase subunit II (EC 1.10.3.-)<>ds_putative membrane protein	intergenic_region	3405785	CT	C	0	A	NODE_1_length_3909467_cov_533.478_ID_22129	us_AUO97b_03293<>ds_AUO97b_03294	NOT
fig|400667.82.peg.1511	-	Gln43Pro	0.035088	0	0	0	0	0.035088	TPR repeat	missense_variant	1601106	T	G	0	A	NODE_1_length_3909467_cov_533.478_ID_22129	AUO97b_01650	NOT
ds_fig|400667.82.peg.3201<>us_fig|400667.82.peg.3202	ds_-<>us_benM_2		0	0	0.034884	0	0	0.034884	ds_hypothetical protein<>us_Transcriptional activator MetR	intergenic_region	3460417	A	G	0	A	NODE_1_length_3909467_cov_533.478_ID_22129	ds_AUO97b_03336<>us_AUO97b_03337	NOT
fig|400667.82.peg.1795	ssuB_1	His172Pro	0	0	0	0	0.0347	0.0347	Alkanesulfonate ABC transporter ATP-binding protein SsuB	missense_variant	1917467	A	C	0	A	NODE_1_length_3909467_cov_533.478_ID_22129	AUO97b_01933	NOT
fig|400667.82.peg.3480	pyrG	Ala462Ala	0	0	0	0	0.034483	0.034483	CTP synthase (EC 6.3.4.2)	synonymous_variant	3734646	T	G	0	A	NODE_1_length_3909467_cov_533.478_ID_22129	AUO97b_03616	NOT
fig|400667.82.peg.3116	-	Lys143Arg	0.034483	0	0	0	0	0.034483	Metal-dependent phosphohydrolase, HD subdomain	missense_variant	3362918	T	C	0	A	NODE_1_length_3909467_cov_533.478_ID_22129	AUO97b_03251	NOT
fig|400667.82.peg.132	-	Ile222Leu	0	0	0.034286	0	0	0.034286	ABC-type efflux pump permease component YbhR	missense_variant	128534	T	G	0	A	NODE_1_length_3909467_cov_533.478_ID_22129	AUO97b_00272	IN_REPEAT
fig|400667.82.peg.1112	-	Glu43Glu	0	0.033784	0	0	0	0.033784	Transporter, LysE family	synonymous_variant	1152092	T	C	0	A	NODE_1_length_3909467_cov_533.478_ID_22129	AUO97b_01252	NOT
fig|400667.82.peg.1562	-	Ser212Ser	0	0.033755	0	0	0	0.033755	hypothetical protein	synonymous_variant	1660238	A	C	0	A	NODE_1_length_3909467_cov_533.478_ID_22129	AUO97b_01701	NOT
fig|400667.82.peg.387	ansB	Glu210Lys	0	0	0	0.033708	0	0.033708	L-asparaginase (EC 3.5.1.1)	missense_variant	368493	G	A	0	A	NODE_1_length_3909467_cov_533.478_ID_22129	AUO97b_00527	NOT
fig|400667.82.peg.336	bioB	Ile192Met	0	0.03367	0	0	0	0.03367	Biotin synthase (EC 2.8.1.6)	missense_variant	317826	T	G	0	A	NODE_1_length_3909467_cov_533.478_ID_22129	AUO97b_00476	NOT
fig|400667.82.peg.3176	mmgC	Val169Val	0	0	0	0	0.033639	0.033639	Acyl-CoA dehydrogenase, short-chain specific (EC 1.3.8.1)	synonymous_variant	3426080	T	G	0	A	NODE_1_length_3909467_cov_533.478_ID_22129	AUO97b_03311	NOT
fig|400667.82.peg.3355	-	Tyr212His	0	0.033557	0	0	0	0.033557	hypothetical protein	missense_variant	3604252	A	G	0	A	NODE_1_length_3909467_cov_533.478_ID_22129	AUO97b_03490	NOT
fig|400667.82.peg.2770	-	His246Asn	0.020202	0.033537	0	0	0.01875	0.033537	Mobile element protein	missense_variant	2984027	G	T	0.371446	P	NODE_1_length_3909467_cov_533.478_ID_22129	AUO97b_02905	NOT
fig|400667.82.peg.2720	-	Asp41Asn	0.033333	0	0	0	0	0.033333	RTX toxins and related Ca2+-binding proteins	missense_variant	2924129	G	A	0	A	NODE_1_length_3909467_cov_533.478_ID_22129	AUO97b_02855	NOT
fig|400667.82.peg.2051	-	Ala81Val	0	0	0.033333	0	0	0.033333	hypothetical protein	missense_variant	2202134	G	A	0	A	NODE_1_length_3909467_cov_533.478_ID_22129	AUO97b_02187	NOT
ds_fig|400667.82.peg.3324<>us_fig|400667.82.peg.3325	ds_-<>us_-		0	0	0.033333	0	0	0.033333	ds_hypothetical protein<>us_hypothetical protein	intergenic_region	3579683	CT	C	0	A	NODE_1_length_3909467_cov_533.478_ID_22129	ds_AUO97b_03459<>us_AUO97b_03460	NOT
fig|400667.82.peg.1599	-	Ser145Ala	0	0	0.033333	0	0	0.033333	hypothetical protein	missense_variant	1700266	T	G	0	A	NODE_1_length_3909467_cov_533.478_ID_22129	AUO97b_01738	NOT
fig|400667.82.peg.129	-	Pro84Pro	0	0.033195	0	0	0	0.033195	hypothetical protein	synonymous_variant	126308	A	T	0	A	NODE_1_length_3909467_cov_533.478_ID_22129	AUO97b_00269	IN_REPEAT
fig|400667.82.peg.3512	-	Trp24fs	0.033058	0	0	0	0	0.033058	Transcriptional regulator, MarR family	frameshift_variant	3766399	CA	C	0	A	NODE_1_length_3909467_cov_533.478_ID_22129	AUO97b_03648	NOT
fig|400667.82.peg.1407	-	Cys151Arg	0.032864	0	0	0	0	0.032864	Glycosyltransferase	missense_variant	1480798	T	C	0	A	NODE_1_length_3909467_cov_533.478_ID_22129	AUO97b_01546	NOT
fig|400667.82.peg.3131	dctA_2	Gly160Asp	0	0	0	0.032787	0	0.032787	Na+/H+-dicarboxylate symporter	missense_variant	3377834	G	A	0	A	NODE_1_length_3909467_cov_533.478_ID_22129	AUO97b_03266	NOT
fig|400667.82.peg.1391	-	Pro391Ser	0.032787	0	0	0	0	0.032787	Inner membrane protein YbaL, KefB/KefC family	missense_variant	1465530	C	T	0	A	NODE_1_length_3909467_cov_533.478_ID_22129	AUO97b_01530	NOT
fig|400667.82.peg.1824	-	Gly16Gly	0.03268	0	0	0	0	0.03268	Undecaprenyl-diphosphatase BcrC (EC 3.6.1.27), conveys bacitracin resistance	synonymous_variant	1950437	G	C	0	A	NODE_1_length_3909467_cov_533.478_ID_22129	AUO97b_01961	NOT
us_fig|400667.82.peg.917<>us_fig|400667.82.peg.918	us_cah<>us_-		0	0	0.03252	0	0	0.03252	us_Carbonic anhydrase, beta class (EC 4.2.1.1)<>us_Lipase	intergenic_region	937624	T	C	0	A	NODE_1_length_3909467_cov_533.478_ID_22129	us_AUO97b_01057<>us_AUO97b_01058	NOT
fig|400667.82.peg.2180	cmr	Arg11Ser	0.032468	0	0	0	0	0.032468	Multidrug efflux pump MdfA/Cmr (of MFS type), broad spectrum	missense_variant	2331299	C	A	0	A	NODE_1_length_3909467_cov_533.478_ID_22129	AUO97b_02316	NOT
fig|400667.82.peg.3602	prs	Gln19Arg	0	0	0.03211	0	0	0.03211	Ribose-phosphate pyrophosphokinase, possible alternative form	missense_variant	3857958	A	G	0	A	NODE_1_length_3909467_cov_533.478_ID_22129	AUO97b_03738	NOT
fig|400667.82.peg.1099	ydfH_2	Ala81Ala	0	0.03211	0	0	0	0.03211	Transcriptional regulator, GntR family	synonymous_variant	1136408	C	T	0	A	NODE_1_length_3909467_cov_533.478_ID_22129	AUO97b_01239	NOT
ds_fig|400667.82.peg.3281<>us_fig|400667.82.peg.3282	ds_murB<>us_-		0	0	0	0	0.032086	0.032086	ds_UDP-N-acetylenolpyruvoylglucosamine reductase (EC 1.3.1.98)<>us_hypothetical protein	intergenic_region	3546498	T	C	0	A	NODE_1_length_3909467_cov_533.478_ID_22129	ds_AUO97b_03416<>us_AUO97b_03417	IN_REPEAT
fig|400667.82.peg.2720	-	Thr223Thr	0	0.022222	0	0.031963	0	0.031963	RTX toxins and related Ca2+-binding proteins	synonymous_variant	2924677	A	C	0	A	NODE_1_length_3909467_cov_533.478_ID_22129	AUO97b_02855	NOT
fig|400667.82.peg.537	-	Tyr107*	0	0	0	0.031963	0	0.031963	Histone acetyltransferase HPA2 and related acetyltransferases	stop_gained	533038	T	G	0	A	NODE_1_length_3909467_cov_533.478_ID_22129	AUO97b_00677	NOT
fig|400667.82.peg.2141	gltA	Ala1092Ala	0.031963	0	0	0	0	0.031963	Glutamate synthase [NADPH] large chain (EC 1.4.1.13)	synonymous_variant	2294403	T	G	0	A	NODE_1_length_3909467_cov_533.478_ID_22129	AUO97b_02277	NOT
fig|400667.82.peg.2704	-	Thr495Thr	0	0	0	0	0.031949	0.031949	Efflux transport system, outer membrane factor (OMF) lipoprotein	synonymous_variant	2904651	A	G	0	A	NODE_1_length_3909467_cov_533.478_ID_22129	AUO97b_02839	NOT
fig|400667.82.peg.3460	ktrA	Leu31Arg	0	0	0	0	0.031915	0.031915	KtrAB potassium uptake system, peripheral membrane component KtrA	missense_variant	3714115	A	C	0	A	NODE_1_length_3909467_cov_533.478_ID_22129	AUO97b_03596	NOT
fig|400667.82.peg.1711	-	Ser375Gly	0	0	0	0	0.031802	0.031802	Uncharacterized MFS-type transporter	missense_variant	1821139	T	C	0	A	NODE_1_length_3909467_cov_533.478_ID_22129	AUO97b_01849	NOT
fig|400667.82.peg.2795	sbp_1	Glu306fs	0.031746	0	0	0	0	0.031746	Sulfate and thiosulfate binding protein CysP	frameshift_variant	3003253	T	TC	0	A	NODE_1_length_3909467_cov_533.478_ID_22129	AUO97b_02930	NOT
fig|400667.82.peg.402	dmlR_14	Cys6Cys	0	0	0.031746	0	0	0.031746	Transcriptional regulator, LysR family	synonymous_variant	386888	T	C	0	A	NODE_1_length_3909467_cov_533.478_ID_22129	AUO97b_00542	NOT
fig|400667.82.peg.1362	bfrD_1	Thr612Thr	0	0	0.031496	0	0	0.031496	Ferrichrome-iron receptor	synonymous_variant	1438238	A	G	0	A	NODE_1_length_3909467_cov_533.478_ID_22129	AUO97b_01501	NOT
fig|400667.82.peg.386	-	Glu418Glu	0	0	0.031496	0	0	0.031496	Proton/glutamate symporter @ Sodium/glutamate symporter	synonymous_variant	367127	A	G	0	A	NODE_1_length_3909467_cov_533.478_ID_22129	AUO97b_00526	NOT
ds_fig|400667.82.peg.2563<>us_fig|400667.82.peg.2564	ds_-<>us_pmrC		0	0.03125	0	0	0	0.03125	ds_DcaP<>us_Lipid A phosphoethanolamine transferase, putative	intergenic_region	2739374	A	G	0	A	NODE_1_length_3909467_cov_533.478_ID_22129	ds_AUO97b_02698<>us_AUO97b_02699	NOT
fig|400667.82.peg.681	-	Cys15Gly	0	0	0.031088	0	0	0.031088	Protein PhnO	missense_variant	691845	A	C	0	A	NODE_1_length_3909467_cov_533.478_ID_22129	AUO97b_00821	NOT
fig|400667.82.peg.2999	-	Val122Val	0.031008	0	0	0	0	0.031008	hypothetical protein	synonymous_variant	3246776	C	A	0	A	NODE_1_length_3909467_cov_533.478_ID_22129	AUO97b_03134	NOT
fig|400667.82.peg.2546	-	Leu142fs	0	0	0.030928	0	0	0.030928	Transcriptional regulator, AraC family	frameshift_variant	2721307	AT	A	0	A	NODE_1_length_3909467_cov_533.478_ID_22129	AUO97b_02681	NOT
fig|400667.82.peg.2277	fadE	Thr274Thr	0	0	0	0.030928	0	0.030928	Acyl-CoA dehydrogenase	synonymous_variant	2421227	A	G	0	A	NODE_1_length_3909467_cov_533.478_ID_22129	AUO97b_02413	NOT
ds_fig|400667.82.peg.3628<>ds_fig|400667.82.peg.3629	ds_-<>ds_-		0	0.030769	0	0	0	0.030769	ds_Acetyltransferase<>ds_hypothetical protein	intergenic_region	3884314	G	A	0	A	NODE_1_length_3909467_cov_533.478_ID_22129	ds_AUO97b_03764<>ds_AUO97b_03765	NOT
fig|400667.82.peg.3184	kdpA	Met552Ile	0	0.030769	0	0	0	0.030769	Potassium-transporting ATPase A chain (EC 3.6.3.12) (TC 3.A.3.7.1)	missense_variant	3434205	G	A	0	A	NODE_1_length_3909467_cov_533.478_ID_22129	AUO97b_03319	NOT
us_fig|400667.82.peg.206<>ds_fig|400667.82.peg.207	us_-<>ds_glcB		0.030769	0	0	0	0	0.030769	us_FIG00350853: hypothetical protein<>ds_Malate synthase G (EC 2.3.3.9)	intergenic_region	211350	CA	C	0	A	NODE_1_length_3909467_cov_533.478_ID_22129	us_AUO97b_00346<>ds_AUO97b_00347	NOT
fig|400667.82.peg.2632	-	His170Pro	0	0	0	0	0.030675	0.030675	hypothetical protein	missense_variant	2824995	A	C	0	A	NODE_1_length_3909467_cov_533.478_ID_22129	AUO97b_02767	NOT
us_fig|400667.82.peg.1274<>us_fig|400667.82.peg.1275	us_pntAA<>us_-		0.030675	0	0.029167	0	0.024911	0.030675	us_NAD(P) transhydrogenase N-domain of subunit alpha (EC 1.6.1.2)<>us_Drug/metabolite exporter	intergenic_region	1336672	A	C	0	A	NODE_1_length_3909467_cov_533.478_ID_22129	us_AUO97b_01413<>us_AUO97b_01414	NOT
fig|400667.82.peg.3089	mmsA	Lys355Glu	0.030675	0	0	0	0	0.030675	Malonate-semialdehyde dehydrogenase [inositol] (EC 1.2.1.18)	missense_variant	3337730	A	G	0	A	NODE_1_length_3909467_cov_533.478_ID_22129	AUO97b_03224	NOT
us_fig|400667.82.peg.2344<>ds_fig|400667.82.peg.2345	us_-<>ds_blh_1		0	0	0	0	0.030612	0.030612	us_hypothetical protein<>ds_Protein tyrosine phosphatase	intergenic_region	2500187	A	AT	0	A	NODE_1_length_3909467_cov_533.478_ID_22129	us_AUO97b_02478<>ds_AUO97b_02479	NOT
fig|400667.82.peg.995	ggt	Asn658His	0	0	0	0	0.030568	0.030568	Gamma-glutamyltranspeptidase (EC 2.3.2.2) @ Glutathione hydrolase (EC 3.4.19.13)	missense_variant	1024371	T	G	0	A	NODE_1_length_3909467_cov_533.478_ID_22129	AUO97b_01135	NOT
fig|400667.82.peg.55	-	Gln237*	0.030534	0	0	0	0	0.030534	Transcriptional regulator	stop_gained	54202	G	A	0	A	NODE_1_length_3909467_cov_533.478_ID_22129	AUO97b_00195	NOT
fig|400667.82.peg.3133	gloB	Thr165Ile	0.030534	0	0	0	0	0.030534	Hydroxyacylglutathione hydrolase (EC 3.1.2.6)	missense_variant	3379688	G	A	0	A	NODE_1_length_3909467_cov_533.478_ID_22129	AUO97b_03268	NOT
fig|400667.82.peg.2725	fbp	Gly46Arg	0.030534	0	0	0	0	0.030534	Fructose-1,6-bisphosphatase, type I (EC 3.1.3.11)	missense_variant	2929678	C	T	0	A	NODE_1_length_3909467_cov_533.478_ID_22129	AUO97b_02860	NOT
fig|400667.82.peg.2551	-	Leu150Arg	0.030488	0	0	0	0	0.030488	Quinone oxidoreductase (EC 1.6.5.5)	missense_variant	2726589	T	G	0	A	NODE_1_length_3909467_cov_533.478_ID_22129	AUO97b_02686	NOT
fig|400667.82.peg.2338	-	Thr12fs	0	0	0	0	0.030457	0.030457	Phosphoesterase	frameshift_variant	2487975	GA	G	0	P	NODE_1_length_3909467_cov_533.478_ID_22129	AUO97b_02473	NOT
fig|400667.82.peg.2553	aroP	Met182Ile	0	0.030435	0	0	0	0.030435	Aromatic amino acid transport protein AroP	missense_variant	2729127	C	G	0	A	NODE_1_length_3909467_cov_533.478_ID_22129	AUO97b_02688	NOT
fig|400667.82.peg.496	-	Met241Leu	0	0.030303	0	0	0	0.030303	Arginine racemase (EC 5.1.1.9) @ Lysine racemase (EC 5.1.1.5) @ Ornithine racemase (EC 5.1.1.12)	missense_variant	489301	A	C	0	A	NODE_1_length_3909467_cov_533.478_ID_22129	AUO97b_00636	NOT
fig|400667.82.peg.2924	-	Gln127Arg	0	0	0.030151	0	0	0.030151	Ornithine utilization regulator	missense_variant	3151373	A	G	0	A	NODE_1_length_3909467_cov_533.478_ID_22129	AUO97b_03059	NOT
us_fig|400667.82.peg.3550<>ds_fig|400667.82.peg.3551	us_-<>ds_-		0	0	0	0.030151	0	0.030151	us_Predicted transcriptional regulator of NADH dehydrogenase, Rrf2 family<>ds_Outer membrane protein romA	intergenic_region	3808419	G	A	0	A	NODE_1_length_3909467_cov_533.478_ID_22129	us_AUO97b_03686<>ds_AUO97b_03687	NOT
fig|400667.82.peg.1662	nepI_1	Thr158Thr	0.030151	0	0	0	0	0.030151	Transcription regulatory protein opdE	synonymous_variant	1769518	T	G	0	A	NODE_1_length_3909467_cov_533.478_ID_22129	AUO97b_01800	NOT
fig|400667.82.peg.441	-	Ser90Gly	0	0	0.03	0	0	0.03	Oxidoreductase, short-chain dehydrogenase/reductase family	missense_variant	426214	A	G	0	A	NODE_1_length_3909467_cov_533.478_ID_22129	AUO97b_00581	NOT
fig|400667.82.peg.1536	-	Arg46Pro	0	0	0.03	0	0	0.03	hypothetical protein	missense_variant	1628798	G	C	0	A	NODE_1_length_3909467_cov_533.478_ID_22129	AUO97b_01675	NOT
us_fig|400667.82.peg.2458<>us_fig|400667.82.peg.2459	us_-<>us_-		0	0	0	0.029851	0	0.029851	us_FIG01964566: Predicted membrane protein, hemolysin III homolog<>us_SAM-dependent methyltransferase	intergenic_region	2625993	A	G	0	A	NODE_1_length_3909467_cov_533.478_ID_22129	us_AUO97b_02593<>us_AUO97b_02594	NOT
fig|400667.82.peg.3193	-	Val126Val	0	0.029851	0	0	0	0.029851	Outer membrane component of TAM transport system	synonymous_variant	3445357	T	G	0	A	NODE_1_length_3909467_cov_533.478_ID_22129	AUO97b_03328	NOT
fig|400667.82.peg.2770	-	Met51Ile	0.029762	0	0	0.028926	0	0.029762	Mobile element protein	missense_variant	2984610	C	T	0.392838	P	NODE_1_length_3909467_cov_533.478_ID_22129	AUO97b_02905	NOT
fig|400667.82.peg.2704	-	Ser111Arg	0	0	0.029703	0	0	0.029703	Efflux transport system, outer membrane factor (OMF) lipoprotein	missense_variant	2905803	G	T	0	A	NODE_1_length_3909467_cov_533.478_ID_22129	AUO97b_02839	NOT
fig|400667.82.peg.3326	-	Lys100Glu	0	0	0.029703	0	0	0.029703	hypothetical protein	missense_variant	3580304	A	G	0	A	NODE_1_length_3909467_cov_533.478_ID_22129	AUO97b_03461	NOT
fig|400667.82.peg.180	hscA	Ala343Ala	0	0.026403	0.02963	0	0	0.02963	Chaperone protein HscA	synonymous_variant	181277	T	C	0	A	NODE_1_length_3909467_cov_533.478_ID_22129	AUO97b_00320	NOT
fig|400667.82.peg.134	-	Leu423Arg	0	0.02963	0	0	0	0.02963	ABC-type efflux pump, duplicated ATPase component YbhF	missense_variant	130827	A	C	0	A	NODE_1_length_3909467_cov_533.478_ID_22129	AUO97b_00274	IN_REPEAT
fig|400667.82.peg.533	dapA_3	Asp13Ala	0.02963	0	0	0	0	0.02963	1-pyrroline-4-hydroxy-2-carboxylate deaminase (EC 3.5.4.22)	missense_variant	528861	T	G	0	A	NODE_1_length_3909467_cov_533.478_ID_22129	AUO97b_00673	NOT
fig|400667.82.peg.3150	dnaB	Leu59Pro	0	0	0.02963	0	0	0.02963	Replicative DNA helicase (DnaB) (EC 3.6.4.12)	missense_variant	3398978	A	G	0	A	NODE_1_length_3909467_cov_533.478_ID_22129	AUO97b_03285	NOT
fig|400667.82.peg.1733	-	Val42Ile	0	0	0	0.029557	0	0.029557	hypothetical protein	missense_variant	1845529	C	T	0	A	NODE_1_length_3909467_cov_533.478_ID_22129	AUO97b_01871	NOT
fig|400667.82.peg.363	-	Ser280Gly	0	0	0.029412	0	0	0.029412	Acyl-CoA dehydrogenase	missense_variant	344285	A	G	0	A	NODE_1_length_3909467_cov_533.478_ID_22129	AUO97b_00503	NOT
fig|400667.82.peg.543	cwlK	Leu25Ser	0	0.029412	0	0	0	0.029412	T6SS-associated peptidoglycan hydrolase TagX	missense_variant	538777	A	G	0	A	NODE_1_length_3909467_cov_533.478_ID_22129	AUO97b_00683	NOT
fig|400667.82.peg.184	mfd	Arg497dup	0	0.029197	0	0	0	0.029197	Transcription-repair coupling factor	disruptive_inframe_insertion	186640	A	ACGC	0	A	NODE_1_length_3909467_cov_533.478_ID_22129	AUO97b_00324	NOT
us_fig|400667.82.peg.38<>ds_fig|400667.82.peg.39	us_-<>ds_entB		0	0	0.029197	0	0	0.029197	us_FIG00351880: hypothetical protein<>ds_Isochorismatase (EC 3.3.2.1) of siderophore biosynthesis	intergenic_region	37663	T	C	0	A	NODE_1_length_3909467_cov_533.478_ID_22129	us_AUO97b_00178<>ds_AUO97b_00179	NOT
fig|400667.82.peg.1004	-	Thr22Met	0	0	0	0.029197	0	0.029197	OsmC/Ohr family protein	missense_variant	1035081	G	A	0	A	NODE_1_length_3909467_cov_533.478_ID_22129	AUO97b_01144	NOT
fig|400667.82.peg.1626	-	Asp53fs	0.029126	0	0	0	0	0.029126	Outer membrane low permeability porin, OprD family	frameshift_variant	1726717	TA	T	0	A	NODE_1_length_3909467_cov_533.478_ID_22129	AUO97b_01765	NOT
fig|400667.82.peg.1672	atpF	Pro27Pro	0.02907	0	0	0	0	0.02907	ATP synthase F0 sector subunit b (EC 3.6.3.14)	synonymous_variant	1778477	T	C	0	A	NODE_1_length_3909467_cov_533.478_ID_22129	AUO97b_01810	NOT
fig|400667.82.peg.1430	hcaR	Val281Ala	0	0	0	0.028986	0	0.028986	LysR family transcriptional regulator STM3121	missense_variant	1507595	T	C	0	A	NODE_1_length_3909467_cov_533.478_ID_22129	AUO97b_01569	NOT
fig|400667.82.peg.3592	-	Leu284Phe	0	0	0.028846	0	0	0.028846	3-hydroxyisobutyrate dehydrogenase family protein	missense_variant	3849984	C	T	0	A	NODE_1_length_3909467_cov_533.478_ID_22129	AUO97b_03728	NOT
fig|400667.82.peg.1110	-	Ala340Ala	0	0.028846	0	0	0	0.028846	hypothetical protein	synonymous_variant	1149627	T	G	0	A	NODE_1_length_3909467_cov_533.478_ID_22129	AUO97b_01250	NOT
fig|400667.82.peg.3502	-	Ile97fs	0	0	0.028777	0	0	0.028777	MBL-fold metallo-hydrolase superfamily	frameshift_variant	3756469	C	CA	0	A	NODE_1_length_3909467_cov_533.478_ID_22129	AUO97b_03638	NOT
fig|400667.82.peg.648	cueR	Ser77Gly	0	0.028777	0	0	0	0.028777	Cu(I)-responsive transcriptional regulator	missense_variant	651533	T	C	0	A	NODE_1_length_3909467_cov_533.478_ID_22129	AUO97b_00788	NOT
fig|400667.82.peg.2770	-	Leu47Leu	0.028736	0	0	0.02008	0	0.028736	Mobile element protein	synonymous_variant	2984622	C	T	0.392157	P	NODE_1_length_3909467_cov_533.478_ID_22129	AUO97b_02905	NOT
fig|400667.82.peg.478	-	Thr538fs	0.028736	0	0	0	0	0.028736	Acetoacetyl-CoA synthetase [leucine] (EC 6.2.1.16)	frameshift_variant	463017	GT	G	0	A	NODE_1_length_3909467_cov_533.478_ID_22129	AUO97b_00618	NOT
fig|400667.82.peg.1208	-	Gly430Arg	0	0.028736	0	0	0	0.028736	Para-aminobenzoate synthase, aminase component (EC 2.6.1.85)	missense_variant	1263886	G	C	0	A	NODE_1_length_3909467_cov_533.478_ID_22129	AUO97b_01348	IN_REPEAT
fig|400667.82.peg.2111	-	Phe210Phe	0	0.028571	0	0	0	0.028571	putative lipoprotein	synonymous_variant	2255369	A	G	0	A	NODE_1_length_3909467_cov_533.478_ID_22129	AUO97b_02247	NOT
fig|400667.82.peg.1918	-	Gln210His	0.028571	0	0	0	0	0.028571	hypothetical protein	missense_variant	2054761	G	T	0	A	NODE_1_length_3909467_cov_533.478_ID_22129	AUO97b_02054	NOT
fig|400667.82.peg.1041	fabB	Gly290Asp	0.028571	0	0	0	0	0.028571	3-oxoacyl-[acyl-carrier-protein] synthase, KASI (EC 2.3.1.41)	missense_variant	1075915	G	A	0	A	NODE_1_length_3909467_cov_533.478_ID_22129	AUO97b_01181	NOT
fig|400667.82.peg.800	cycA	Phe310Ile	0.028571	0	0	0	0	0.028571	D-serine/D-alanine/glycine transporter	missense_variant	801500	A	T	0	A	NODE_1_length_3909467_cov_533.478_ID_22129	AUO97b_00940	NOT
fig|400667.82.peg.2704	-	Ile183fs	0	0	0	0	0.028571	0.028571	Efflux transport system, outer membrane factor (OMF) lipoprotein	frameshift_variant	2905588	AT	A	0	A	NODE_1_length_3909467_cov_533.478_ID_22129	AUO97b_02839	NOT
fig|400667.82.peg.3350	-	Gln111Pro	0	0	0	0.028571	0	0.028571	hypothetical protein	missense_variant	3601384	A	C	0	A	NODE_1_length_3909467_cov_533.478_ID_22129	AUO97b_03485	NOT
fig|400667.82.peg.2968	-	Leu316Ser	0	0	0.028436	0	0	0.028436	Membrane alanine aminopeptidase N (EC 3.4.11.2)	missense_variant	3206692	T	C	0	A	NODE_1_length_3909467_cov_533.478_ID_22129	AUO97b_03103	NOT
fig|400667.82.peg.765	-	Glu242Gly	0.028436	0	0	0	0	0.028436	Oxidoreductase, short-chain dehydrogenase/reductase family	missense_variant	760490	A	G	0	A	NODE_1_length_3909467_cov_533.478_ID_22129	AUO97b_00905	NOT
fig|400667.82.peg.1546	rpoB	Gly545_Gly546insAla	0	0	0	0.028369	0	0.028369	DNA-directed RNA polymerase beta subunit (EC 2.7.7.6)	conservative_inframe_insertion	1643998	C	CCAG	0	A	NODE_1_length_3909467_cov_533.478_ID_22129	AUO97b_01685	NOT
fig|400667.82.peg.2190	-	Gly35fs	0	0	0	0	0.028369	0.028369	Arginine permease RocE	frameshift_variant	2342091	TC	T	0	A	NODE_1_length_3909467_cov_533.478_ID_22129	AUO97b_02326	NOT
fig|400667.82.peg.162	-	Ile270fs	0.028249	0	0	0	0	0.028249	Probable Lysine n(6)-hydroxylase associated with siderophore S biosynthesis (EC 1.14.13.59) @ Siderophore biosynthesis protein, monooxygenase	frameshift_variant	162468	A	AC	0	A	NODE_1_length_3909467_cov_533.478_ID_22129	AUO97b_00302	NOT
fig|400667.82.peg.2949	barA	Asp184Tyr	0.028169	0	0	0	0	0.028169	Transport ATP-binding protein CydCD	missense_variant	3181303	G	T	0	A	NODE_1_length_3909467_cov_533.478_ID_22129	AUO97b_03084	NOT
us_fig|400667.82.peg.1525<>us_fig|400667.82.peg.1526	us_-<>us_fadB		0	0	0	0	0.028169	0.028169	us_Fe(2+)/alpha-ketoglutarate-dependent dioxygenase LpxO<>us_Enoyl-CoA hydratase (EC 4.2.1.17) / Delta(3)-cis-delta(2)-trans-enoyl-CoA isomerase (EC 5.3.3.8) / 3-hydroxyacyl-CoA dehydrogenase (EC 1.1.1.35) / 3-hydroxybutyryl-CoA epimerase (EC 5.1.2.3)	intergenic_region	1616185	G	T	0	A	NODE_1_length_3909467_cov_533.478_ID_22129	us_AUO97b_01664<>us_AUO97b_01665	NOT
fig|400667.82.peg.2526	-	Ala111Thr	0.028169	0	0	0	0	0.028169	SbmA protein	missense_variant	2699864	G	A	0	A	NODE_1_length_3909467_cov_533.478_ID_22129	AUO97b_02661	NOT
fig|400667.82.peg.89	-	Ala131Glu	0.028169	0	0	0	0	0.028169	Homoserine dehydrogenase (EC 1.1.1.3)	missense_variant	88491	G	T	0	A	NODE_1_length_3909467_cov_533.478_ID_22129	AUO97b_00229	NOT
fig|400667.82.peg.3514	-	Pro97Pro	0.02809	0	0	0	0	0.02809	Acyl-CoA dehydrogenase/oxidase domain protein	synonymous_variant	3768034	T	G	0	A	NODE_1_length_3909467_cov_533.478_ID_22129	AUO97b_03650	NOT
fig|400667.82.peg.2906	epmB	Ser241Phe	0	0	0	0.027972	0	0.027972	Lysine 2,3-aminomutase (EC 5.4.3.2)	missense_variant	3130378	G	A	0	A	NODE_1_length_3909467_cov_533.478_ID_22129	AUO97b_03041	NOT
fig|400667.82.peg.649	-	Glu86Gly	0.027933	0	0	0	0	0.027933	Lead, cadmium, zinc and mercury transporting ATPase (EC 3.6.3.3) (EC 3.6.3.5)	missense_variant	654052	T	C	0	A	NODE_1_length_3909467_cov_533.478_ID_22129	AUO97b_00789	NOT
fig|400667.82.peg.3468	clpS	Ala59Pro	0.027907	0	0	0	0	0.027907	ATP-dependent Clp protease adaptor protein ClpS	missense_variant	3721010	G	C	0	A	NODE_1_length_3909467_cov_533.478_ID_22129	AUO97b_03604	NOT
fig|400667.82.peg.1379	thyA	Gly41Gly	0.027888	0	0	0	0	0.027888	Thymidylate synthase (EC 2.1.1.45)	synonymous_variant	1455206	T	C	0	A	NODE_1_length_3909467_cov_533.478_ID_22129	AUO97b_01518	NOT
fig|400667.82.peg.1701	-	Phe392Ser	0	0	0.027875	0	0	0.027875	hypothetical protein	missense_variant	1803644	A	G	0	A	NODE_1_length_3909467_cov_533.478_ID_22129	AUO97b_01839	NOT
fig|400667.82.peg.806	-	Ala249Ala	0	0	0	0	0.027864	0.027864	FIG00923150: hypothetical protein	synonymous_variant	808234	T	G	0	A	NODE_1_length_3909467_cov_533.478_ID_22129	AUO97b_00946	NOT
fig|400667.82.peg.219	-	Ala736Ala	0	0.027778	0	0	0	0.027778	Phage tail, tail length tape-measure protein H	synonymous_variant	224156	A	C	0	A	NODE_1_length_3909467_cov_533.478_ID_22129	AUO97b_00359	NOT
fig|400667.82.peg.3323	-	Ala50Val	0	0	0	0	0.027778	0.027778	hypothetical protein	missense_variant	3578863	C	T	0	A	NODE_1_length_3909467_cov_533.478_ID_22129	AUO97b_03458	NOT
fig|400667.82.peg.587	gltR_4	Asp275Asn	0	0	0	0	0.027778	0.027778	Transcriptional regulator, LysR family	missense_variant	595458	C	T	0	A	NODE_1_length_3909467_cov_533.478_ID_22129	AUO97b_00727	NOT
fig|400667.82.peg.1833	-	His172_His173del	0	0.027778	0	0	0	0.027778	Cobalt/zinc/cadmium resistance protein CzcD	conservative_inframe_deletion	1959211	CGTGATG	C	0.002786	P	NODE_1_length_3909467_cov_533.478_ID_22129	AUO97b_01970	NOT
us_fig|400667.82.peg.2326<>ds_fig|400667.82.peg.2327	us_sspA<>ds_rpsI		0	0	0.027778	0	0	0.027778	us_Stringent starvation protein A<>ds_SSU ribosomal protein S9p (S16e)	intergenic_region	2478404	A	C	0	A	NODE_1_length_3909467_cov_533.478_ID_22129	us_AUO97b_02461<>ds_AUO97b_02462	NOT
fig|400667.82.peg.1349	-	Lys155Lys	0.027778	0	0	0	0	0.027778	Glyceraldehyde-3-phosphate dehydrogenase, putative	synonymous_variant	1419655	T	C	0	A	NODE_1_length_3909467_cov_533.478_ID_22129	AUO97b_01488	NOT
fig|400667.82.peg.2195	astD	Leu191Trp	0.027778	0	0	0	0	0.027778	Succinylglutamic semialdehyde dehydrogenase (EC 1.2.1.71)	missense_variant	2348715	T	G	0	A	NODE_1_length_3909467_cov_533.478_ID_22129	AUO97b_02331	NOT
fig|400667.82.peg.925	-	Gln47Arg	0	0.027682	0	0	0	0.027682	Sulfatase modifying factor 1 precursor (C-alpha-formyglycine- generating enzyme 1)	missense_variant	945793	A	G	0	A	NODE_1_length_3909467_cov_533.478_ID_22129	AUO97b_01065	NOT
fig|400667.82.peg.456	-	Cys962Gly	0	0	0.02765	0	0	0.02765	Two-component system sensor histidine kinase/response regulator hybrid	missense_variant	440148	A	C	0	A	NODE_1_length_3909467_cov_533.478_ID_22129	AUO97b_00596	IN_REPEAT
fig|400667.82.peg.3213	-	Leu183Leu	0	0	0	0.02765	0	0.02765	Integral membrane protein	synonymous_variant	3469894	A	G	0	A	NODE_1_length_3909467_cov_533.478_ID_22129	AUO97b_03348	NOT
us_fig|400667.82.peg.173<>us_fig|400667.82.peg.174	us_-<>us_-		0	0	0	0.027624	0	0.027624	us_Polyhydroxyalkanoate synthesis protein PhaF<>us_putative membrane protein	intergenic_region	176285	T	G	0	A	NODE_1_length_3909467_cov_533.478_ID_22129	us_AUO97b_00313<>us_AUO97b_00314	NOT
fig|400667.82.peg.1780	-	Cys332Gly	0	0.027586	0	0	0	0.027586	Linoleoyl-CoA desaturase (EC 1.14.19.3)	missense_variant	1903202	A	C	0	A	NODE_1_length_3909467_cov_533.478_ID_22129	AUO97b_01918	NOT
fig|400667.82.peg.1729	rluA	Thr149Thr	0	0	0.027586	0	0	0.027586	LSU rRNA pseudouridine(746) synthase (EC 5.4.99.29) @ tRNA pseudouridine(32) synthase (EC 5.4.99.28)	synonymous_variant	1841961	T	G	0	A	NODE_1_length_3909467_cov_533.478_ID_22129	AUO97b_01867	NOT
fig|400667.82.peg.1528	-	Asp77fs	0.027586	0	0	0	0	0.027586	Chaperone protein	frameshift_variant	1622405	AT	A	0	A	NODE_1_length_3909467_cov_533.478_ID_22129	AUO97b_01667	NOT
fig|400667.82.peg.2717	tqsA	Leu6Pro	0	0.026616	0.027132	0.020833	0.027523	0.027523	Putative permease often clustered with de novo purine synthesis	missense_variant	2919927	T	C	0	A	NODE_1_length_3909467_cov_533.478_ID_22129	AUO97b_02852	NOT
fig|400667.82.peg.2946	basF	Leu220Leu	0	0	0	0	0.027523	0.027523	Isochorismatase (EC 3.3.2.1) of siderophore biosynthesis	synonymous_variant	3179029	A	C	0	A	NODE_1_length_3909467_cov_533.478_ID_22129	AUO97b_03081	NOT
ds_fig|400667.82.peg.3561<>ds_fig|400667.82.peg.3562	ds_-<>ds_-		0	0	0	0.027523	0	0.027523	ds_Na(+) dependent transporter,Sodium Bile acid symporter family<>ds_hypothetical protein	intergenic_region	3820903	T	G	0	A	NODE_1_length_3909467_cov_533.478_ID_22129	ds_AUO97b_03697<>ds_AUO97b_03698	NOT
fig|400667.82.peg.375	ygaZ_1	Ser197Gly	0	0	0	0.027473	0	0.027473	Branched-chain amino acid transport, AzlC	missense_variant	355014	A	G	0	A	NODE_1_length_3909467_cov_533.478_ID_22129	AUO97b_00515	NOT
fig|400667.82.peg.2288	-	Ile309Ile	0.027473	0	0	0	0	0.027473	hypothetical protein	synonymous_variant	2435975	A	G	0	A	NODE_1_length_3909467_cov_533.478_ID_22129	AUO97b_02424	NOT
fig|400667.82.peg.984	-	Gly4Ser	0	0.027397	0	0	0	0.027397	DUF1275 domain-containing protein	missense_variant	1013701	C	T	0	A	NODE_1_length_3909467_cov_533.478_ID_22129	AUO97b_01124	NOT
fig|400667.82.peg.1274	pntAA	Lys241Asn	0.027397	0	0	0	0	0.027397	NAD(P) transhydrogenase N-domain of subunit alpha (EC 1.6.1.2)	missense_variant	1335722	T	G	0	A	NODE_1_length_3909467_cov_533.478_ID_22129	AUO97b_01413	NOT
fig|400667.82.peg.2661	mltF	Gln263*	0.027397	0	0	0	0	0.027397	Transglycosylase, Slt family	stop_gained	2857666	G	A	0	A	NODE_1_length_3909467_cov_533.478_ID_22129	AUO97b_02796	NOT
fig|400667.82.peg.734	-	Ala21Ala	0.027397	0.016438	0	0.015424	0	0.027397	hypothetical protein	synonymous_variant	737579	A	G	0	A	NODE_1_length_3909467_cov_533.478_ID_22129	AUO97b_00874	IN_REPEAT
fig|400667.82.peg.2123	-	Ser6Gly	0	0	0.027397	0	0	0.027397	Sulfate-binding protein Sbp	missense_variant	2270618	A	G	0	A	NODE_1_length_3909467_cov_533.478_ID_22129	AUO97b_02259	NOT
fig|400667.82.peg.2500	czcA	Ala320Thr	0	0	0.027397	0	0	0.027397	RND efflux system, inner membrane transporter	missense_variant	2669251	C	T	0	A	NODE_1_length_3909467_cov_533.478_ID_22129	AUO97b_02635	NOT
ds_fig|400667.82.peg.2123<>us_fig|400667.82.peg.2124	ds_-<>us_mraW		0	0	0.027397	0	0	0.027397	ds_Sulfate-binding protein Sbp<>us_16S rRNA (cytosine(1402)-N(4))-methyltransferase (EC 2.1.1.199)	intergenic_region	2271634	T	C	0	A	NODE_1_length_3909467_cov_533.478_ID_22129	ds_AUO97b_02259<>us_AUO97b_02260	NOT
fig|400667.82.peg.2382	-	Arg574Ser	0	0	0	0	0.027344	0.027344	hypothetical protein	missense_variant	2540592	T	G	0	A	NODE_1_length_3909467_cov_533.478_ID_22129	AUO97b_02516	NOT
fig|400667.82.peg.340	-	Pro88Thr	0	0.027322	0	0	0	0.027322	P pilus assembly protein, chaperone PapD	missense_variant	320226	C	A	0	A	NODE_1_length_3909467_cov_533.478_ID_22129	AUO97b_00480	NOT
us_fig|400667.82.peg.234<>ds_fig|400667.82.peg.235	us_-<>ds_-		0	0	0.027322	0	0.024	0.027322	us_Phage terminase, small subunit<>ds_hypothetical protein	intergenic_region	235459	TC	T	0	A	NODE_1_length_3909467_cov_533.478_ID_22129	us_AUO97b_00374<>ds_AUO97b_00375	NOT
fig|400667.82.peg.1407	-	Ile300Val	0.027211	0	0	0	0	0.027211	Glycosyltransferase	missense_variant	1481245	A	G	0	A	NODE_1_length_3909467_cov_533.478_ID_22129	AUO97b_01546	NOT
fig|400667.82.peg.1100	-	Ser64Ser	0	0.027132	0	0	0	0.027132	Uncharacterized UPF0721 integral membrane protein	synonymous_variant	1137512	A	G	0	A	NODE_1_length_3909467_cov_533.478_ID_22129	AUO97b_01240	NOT
fig|400667.82.peg.1399	topA	Arg193Gly	0	0	0	0.027119	0	0.027119	DNA topoisomerase I (EC 5.99.1.2)	missense_variant	1473317	G	C	0	A	NODE_1_length_3909467_cov_533.478_ID_22129	AUO97b_01538	NOT
fig|400667.82.peg.3009	yadH	Phe43fs	0.027027	0	0	0	0	0.027027	Uncharacterized efflux ABC transporter, permease protein YadH	frameshift_variant	3255326	GA	G	0	A	NODE_1_length_3909467_cov_533.478_ID_22129	AUO97b_03144	NOT
fig|400667.82.peg.2729	tolA	Ala297Ser	0.027027	0	0	0	0	0.027027	TolA protein	missense_variant	2932719	C	A	0	A	NODE_1_length_3909467_cov_533.478_ID_22129	AUO97b_02864	IN_REPEAT
fig|400667.82.peg.1666	-	Lys60Arg	0	0	0.027027	0	0	0.027027	hypothetical protein	missense_variant	1772811	T	C	0	A	NODE_1_length_3909467_cov_533.478_ID_22129	AUO97b_01804	NOT
fig|400667.82.peg.943	glsA	Leu391Ser	0	0.027027	0	0	0	0.027027	Glutaminase (EC 3.5.1.2)	missense_variant	968280	A	G	0	A	NODE_1_length_3909467_cov_533.478_ID_22129	AUO97b_01083	NOT
fig|400667.82.peg.3137	purD	Cys384Cys	0.027027	0	0	0	0	0.027027	Phosphoribosylamine--glycine ligase (EC 6.3.4.13)	synonymous_variant	3383382	G	A	0	A	NODE_1_length_3909467_cov_533.478_ID_22129	AUO97b_03272	NOT
fig|400667.82.peg.2331	apaH	Thr66Thr	0	0	0.026906	0	0	0.026906	Bis(5'-nucleosyl)-tetraphosphatase, symmetrical (EC 3.6.1.41)	synonymous_variant	2481484	T	G	0	A	NODE_1_length_3909467_cov_533.478_ID_22129	AUO97b_02466	NOT
ds_fig|400667.82.peg.1900<>ds_fig|400667.82.peg.1901	ds_-<>ds_-		0	0	0.026906	0	0	0.026906	ds_Multidrug resistance protein<>ds_Uncharacterized protein YbbK	intergenic_region	2034146	A	G	0	A	NODE_1_length_3909467_cov_533.478_ID_22129	ds_AUO97b_02036<>ds_AUO97b_02037	NOT
fig|400667.82.peg.2373	-	Thr304Pro	0	0	0	0	0.026895	0.026895	Copper/silver efflux RND transporter, outer membrane protein CusC	missense_variant	2529823	A	C	0	A	NODE_1_length_3909467_cov_533.478_ID_22129	AUO97b_02507	NOT
fig|400667.82.peg.3400	dxr	Ile375Leu	0.026882	0	0	0	0	0.026882	1-deoxy-D-xylulose 5-phosphate reductoisomerase (EC 1.1.1.267)	missense_variant	3650957	A	C	0	A	NODE_1_length_3909467_cov_533.478_ID_22129	AUO97b_03535	NOT
fig|400667.82.peg.879	mrdA	Ala317Ala	0	0	0	0.02682	0	0.02682	Peptidoglycan D,D-transpeptidase MrdA (EC 3.4.16.4)	synonymous_variant	900349	A	G	0	A	NODE_1_length_3909467_cov_533.478_ID_22129	AUO97b_01019	NOT
fig|400667.82.peg.2823	uvrB_1	Met352Arg	0	0.026786	0	0	0	0.026786	Excinuclease ABC subunit B	missense_variant	3031854	T	G	0	A	NODE_1_length_3909467_cov_533.478_ID_22129	AUO97b_02958	NOT
fig|400667.82.peg.641	xseA	Ala63Ala	0	0	0	0	0.026786	0.026786	Exodeoxyribonuclease VII large subunit (EC 3.1.11.6)	synonymous_variant	646371	A	C	0	A	NODE_1_length_3909467_cov_533.478_ID_22129	AUO97b_00781	NOT
fig|400667.82.peg.1199	-	Ala162Ala	0	0	0	0	0.026786	0.026786	Carbonic anhydrase, gamma class (EC 4.2.1.1)	synonymous_variant	1252341	A	G	0	A	NODE_1_length_3909467_cov_533.478_ID_22129	AUO97b_01339	IN_REPEAT
fig|400667.82.peg.2720	-	Ser444Arg	0	0	0.026738	0	0	0.026738	RTX toxins and related Ca2+-binding proteins	missense_variant	2925338	A	C	0	A	NODE_1_length_3909467_cov_533.478_ID_22129	AUO97b_02855	NOT
fig|400667.82.peg.3480	pyrG	Ser156Leu	0.026667	0	0	0	0	0.026667	CTP synthase (EC 6.3.4.2)	missense_variant	3733727	C	T	0	A	NODE_1_length_3909467_cov_533.478_ID_22129	AUO97b_03616	NOT
fig|400667.82.peg.1277	-	Leu186Arg	0	0	0	0	0.026667	0.026667	Uncharacterized MFS-type transporter	missense_variant	1338658	T	G	0	A	NODE_1_length_3909467_cov_533.478_ID_22129	AUO97b_01416	NOT
fig|400667.82.peg.3553	-	Phe221fs	0	0	0	0	0.026667	0.026667	Transcriptional regulator, LysR family	frameshift_variant	3810630	GA	G	0	A	NODE_1_length_3909467_cov_533.478_ID_22129	AUO97b_03689	NOT
fig|400667.82.peg.1669	atpG	Gln242Pro	0.026667	0	0	0	0	0.026667	ATP synthase gamma chain (EC 3.6.3.14)	missense_variant	1775145	T	G	0	A	NODE_1_length_3909467_cov_533.478_ID_22129	AUO97b_01807	NOT
fig|400667.82.peg.790	kdgD	Leu103Leu	0	0	0.026596	0	0	0.026596	5-dehydro-4-deoxyglucarate dehydratase (EC 4.2.1.41)	synonymous_variant	790333	T	C	0	A	NODE_1_length_3909467_cov_533.478_ID_22129	AUO97b_00930	NOT
fig|400667.82.peg.1238	pheT	Val740Gly	0.026596	0	0	0	0	0.026596	Phenylalanyl-tRNA synthetase beta chain (EC 6.1.1.20)	missense_variant	1299707	A	C	0	A	NODE_1_length_3909467_cov_533.478_ID_22129	AUO97b_01377	NOT
fig|400667.82.peg.1591	-	Gln366Pro	0	0	0.026596	0	0	0.026596	Sensor protein	missense_variant	1690880	A	C	0	A	NODE_1_length_3909467_cov_533.478_ID_22129	AUO97b_01730	NOT
fig|400667.82.peg.186	-	Lys187fs	0	0	0.02649	0	0	0.02649	Predicted dye-decolorizing peroxidase (DyP), encapsulated subgroup	frameshift_variant	189072	AT	A	0	A	NODE_1_length_3909467_cov_533.478_ID_22129	AUO97b_00326	NOT
fig|400667.82.peg.3116	-	Leu37Gln	0	0	0	0.026455	0	0.026455	Metal-dependent phosphohydrolase, HD subdomain	missense_variant	3363236	A	T	0	A	NODE_1_length_3909467_cov_533.478_ID_22129	AUO97b_03251	NOT
fig|400667.82.peg.2536	mreC	Ser7Ser	0.026432	0	0	0	0	0.026432	Rod shape-determining protein MreC	synonymous_variant	2710984	A	G	0	A	NODE_1_length_3909467_cov_533.478_ID_22129	AUO97b_02671	NOT
fig|400667.82.peg.914	-	Ile105Leu	0	0.026403	0	0	0	0.026403	ABC transporter, fused permease protein	missense_variant	935273	T	G	0	A	NODE_1_length_3909467_cov_533.478_ID_22129	AUO97b_01054	NOT
fig|400667.82.peg.867	ata	Gly1108Gly	0.026316	0	0	0	0	0.026316	Cell surface protein	synonymous_variant	883597	G	A	0	A	NODE_1_length_3909467_cov_533.478_ID_22129	AUO97b_01007	IN_REPEAT
fig|400667.82.peg.1541	-	Ile209Met	0	0.026316	0	0	0	0.026316	Putative oxidoreductase	missense_variant	1634888	A	C	0	A	NODE_1_length_3909467_cov_533.478_ID_22129	AUO97b_01680	NOT
fig|400667.82.peg.2139	aroB	Ile295fs	0	0	0.026316	0	0	0.026316	3-dehydroquinate synthase (EC 4.2.3.4)	frameshift_variant	2289568	CA	C	0	A	NODE_1_length_3909467_cov_533.478_ID_22129	AUO97b_02275	NOT
fig|400667.82.peg.2573	valS	Gly558Ser	0	0	0	0.026316	0	0.026316	Valyl-tRNA synthetase (EC 6.1.1.9)	missense_variant	2750418	C	T	0	A	NODE_1_length_3909467_cov_533.478_ID_22129	AUO97b_02708	NOT
fig|400667.82.peg.366	-	Ala212Ala	0.026316	0	0	0	0	0.026316	Methionine ABC transporter substrate-binding protein	synonymous_variant	347957	A	G	0	A	NODE_1_length_3909467_cov_533.478_ID_22129	AUO97b_00506	NOT
fig|400667.82.peg.3210	mutL	Val600Ala	0.026316	0	0	0	0	0.026316	DNA mismatch repair protein MutL	missense_variant	3467425	T	C	0	A	NODE_1_length_3909467_cov_533.478_ID_22129	AUO97b_03345	NOT
fig|400667.82.peg.3042	-	Tyr34Asp	0	0	0	0.026316	0	0.026316	Anthranilate phosphoribosyltransferase-like protein	missense_variant	3290688	A	C	0	A	NODE_1_length_3909467_cov_533.478_ID_22129	AUO97b_03177	NOT
fig|400667.82.peg.2942	-	His419Pro	0	0.026316	0	0	0	0.026316	Ferrichrome-iron receptor	missense_variant	3171147	A	C	0	A	NODE_1_length_3909467_cov_533.478_ID_22129	AUO97b_03077	NOT
fig|400667.82.peg.3389	-	Ser49Leu	0	0	0	0.026316	0	0.026316	Protein tyrosine phosphatase	missense_variant	3640256	G	A	0	A	NODE_1_length_3909467_cov_533.478_ID_22129	AUO97b_03524	NOT
fig|400667.82.peg.2986	ahcY	Gln120Arg	0	0.026217	0	0	0	0.026217	Adenosylhomocysteinase (EC 3.3.1.1)	missense_variant	3231815	T	C	0	A	NODE_1_length_3909467_cov_533.478_ID_22129	AUO97b_03121	NOT
fig|400667.82.peg.568	atzF	Asp36Tyr	0.026201	0	0	0	0	0.026201	Allophanate hydrolase (EC 3.5.1.54)	missense_variant	572407	C	A	0	A	NODE_1_length_3909467_cov_533.478_ID_22129	AUO97b_00708	NOT
fig|400667.82.peg.2770	-	Ile68Ile	0.021858	0	0.015385	0.026201	0	0.026201	Mobile element protein	synonymous_variant	2984559	T	G	0.402878	P	NODE_1_length_3909467_cov_533.478_ID_22129	AUO97b_02905	NOT
fig|400667.82.peg.3137	purD	Asn138fs	0	0.026201	0	0	0	0.026201	Phosphoribosylamine--glycine ligase (EC 6.3.4.13)	frameshift_variant	3384120	AT	A	0	A	NODE_1_length_3909467_cov_533.478_ID_22129	AUO97b_03272	NOT
fig|400667.82.peg.291	gidB	Ser94Ala	0	0	0	0	0.026178	0.026178	16S rRNA (guanine(527)-N(7))-methyltransferase (EC 2.1.1.170)	missense_variant	274203	A	C	0	A	NODE_1_length_3909467_cov_533.478_ID_22129	AUO97b_00431	NOT
us_fig|400667.82.peg.3360<>ds_fig|400667.82.peg.3361	us_aroQ<>ds_-		0	0	0.026178	0	0	0.026178	us_3-dehydroquinate dehydratase II (EC 4.2.1.10)<>ds_Error-prone, lesion bypass DNA polymerase V (UmuC)	intergenic_region	3609705	C	T	0	A	NODE_1_length_3909467_cov_533.478_ID_22129	us_AUO97b_03495<>ds_AUO97b_03496	NOT
fig|400667.82.peg.580	-	Asn325Asp	0	0.026178	0	0	0	0.026178	hypothetical protein	missense_variant	586072	T	C	0	A	NODE_1_length_3909467_cov_533.478_ID_22129	AUO97b_00720	NOT
fig|400667.82.peg.2966	trpD	His216Arg	0	0	0	0.026119	0	0.026119	Anthranilate phosphoribosyltransferase (EC 2.4.2.18)	missense_variant	3201932	T	C	0	A	NODE_1_length_3909467_cov_533.478_ID_22129	AUO97b_03101	NOT
fig|400667.82.peg.960	kdgR	Leu116Pro	0	0	0	0.026042	0	0.026042	Transcriptional regulator, IclR family	missense_variant	985783	T	C	0	A	NODE_1_length_3909467_cov_533.478_ID_22129	AUO97b_01100	NOT
us_fig|400667.82.peg.1034<>ds_fig|400667.82.peg.1035	us_-<>ds_-		0	0	0	0.026042	0	0.026042	us_FIG00350000: hypothetical protein<>ds_FIG00350000: hypothetical protein	intergenic_region	1067446	A	C	0	A	NODE_1_length_3909467_cov_533.478_ID_22129	us_AUO97b_01174<>ds_AUO97b_01175	NOT
fig|400667.82.peg.2595	-	Asp217Glu	0.026042	0	0	0	0	0.026042	Alcohol dehydrogenase (EC 1.1.1.1)	missense_variant	2774560	A	C	0	A	NODE_1_length_3909467_cov_533.478_ID_22129	AUO97b_02730	NOT
fig|400667.82.peg.450	-	Asn47fs	0	0	0	0	0.026022	0.026022	ABC transporter, substrate-binding protein (cluster 3, basic aa/glutamine/opines)	frameshift_variant	435688	AT	A	0	A	NODE_1_length_3909467_cov_533.478_ID_22129	AUO97b_00590	NOT
us_fig|400667.82.peg.941<>us_fig|400667.82.peg.942	us_fsr<>us_-		0	0	0.026022	0	0	0.026022	us_Fosmidomycin resistance protein<>us_Transcriptional regulator, AraC family	intergenic_region	967393	A	C	0	A	NODE_1_length_3909467_cov_533.478_ID_22129	us_AUO97b_01081<>us_AUO97b_01082	NOT
fig|400667.82.peg.915	-	Gln60Gln	0	0	0	0.025974	0	0.025974	ABC-type antimicrobial peptide transport system, ATPase component	synonymous_variant	936102	T	C	0	A	NODE_1_length_3909467_cov_533.478_ID_22129	AUO97b_01055	NOT
fig|400667.82.peg.3309	-	Gln57Arg	0	0	0	0.025974	0	0.025974	hypothetical protein	missense_variant	3568681	A	G	0	A	NODE_1_length_3909467_cov_533.478_ID_22129	AUO97b_03444	NOT
fig|400667.82.peg.3013	-	Pro98Pro	0	0	0	0	0.025974	0.025974	Lysophospholipase (EC 3.1.1.5)	synonymous_variant	3258689	C	G	0	A	NODE_1_length_3909467_cov_533.478_ID_22129	AUO97b_03148	NOT
fig|400667.82.peg.1936	dtd	Gln108Pro	0.025974	0	0	0	0	0.025974	D-aminoacyl-tRNA deacylase (EC 3.1.1.96)	missense_variant	2072284	T	G	0	A	NODE_1_length_3909467_cov_533.478_ID_22129	AUO97b_02072	NOT
fig|400667.82.peg.1872	-	Ala71Thr	0.025974	0	0	0	0	0.025974	hypothetical protein	missense_variant	2009748	G	A	0	A	NODE_1_length_3909467_cov_533.478_ID_22129	AUO97b_02008	NOT
fig|400667.82.peg.909	oxyR	Pro92Arg	0	0	0.025974	0	0	0.025974	Hydrogen peroxide-inducible genes activator => OxyR	missense_variant	927884	C	G	0	A	NODE_1_length_3909467_cov_533.478_ID_22129	AUO97b_01049	NOT
fig|400667.82.peg.184	mfd	Ser582Pro	0	0.02589	0	0	0	0.02589	Transcription-repair coupling factor	missense_variant	186387	A	G	0	A	NODE_1_length_3909467_cov_533.478_ID_22129	AUO97b_00324	NOT
fig|400667.82.peg.914	-	Glu106Ala	0	0.025806	0	0	0	0.025806	ABC transporter, fused permease protein	missense_variant	935269	T	G	0	A	NODE_1_length_3909467_cov_533.478_ID_22129	AUO97b_01054	NOT
fig|400667.82.peg.1020	rep	Gly380Gly	0	0	0	0.025806	0	0.025806	ATP-dependent DNA helicase Rep	synonymous_variant	1052471	G	T	0	A	NODE_1_length_3909467_cov_533.478_ID_22129	AUO97b_01160	NOT
fig|400667.82.peg.2007	prfB	Gln21Pro	0.025773	0	0	0	0	0.025773	Peptide chain release factor 2 @ programmed frameshift-containing	missense_variant	2151999	A	C	0	A	NODE_1_length_3909467_cov_533.478_ID_22129	AUO97b_02143	NOT
fig|400667.82.peg.1412	-	Ala268Ala	0	0	0	0	0.025773	0.025773	hypothetical protein	synonymous_variant	1488292	A	G	0	A	NODE_1_length_3909467_cov_533.478_ID_22129	AUO97b_01551	NOT
fig|400667.82.peg.2996	map_1	Cys66Gly	0.025773	0	0	0	0.02518	0.025773	Methionine aminopeptidase (EC 3.4.11.18)	missense_variant	3244175	A	C	0	A	NODE_1_length_3909467_cov_533.478_ID_22129	AUO97b_03131	NOT
fig|400667.82.peg.1658	dprA	Thr103Thr	0	0	0	0.025751	0	0.025751	Rossmann fold nucleotide-binding protein Smf possibly involved in DNA uptake	synonymous_variant	1765398	A	C	0	A	NODE_1_length_3909467_cov_533.478_ID_22129	AUO97b_01796	NOT
ds_fig|400667.82.peg.3601<>us_fig|400667.82.peg.3602	ds_-<>us_prs		0	0	0	0.025751	0	0.025751	ds_Integral membrane protein<>us_Ribose-phosphate pyrophosphokinase, possible alternative form	intergenic_region	3857789	C	A	0	A	NODE_1_length_3909467_cov_533.478_ID_22129	ds_AUO97b_03737<>us_AUO97b_03738	NOT
fig|400667.82.peg.2679	-	His353Pro	0	0	0.025641	0	0	0.025641	Glycerate kinase (EC 2.7.1.31)	missense_variant	2875901	T	G	0	A	NODE_1_length_3909467_cov_533.478_ID_22129	AUO97b_02814	NOT
fig|400667.82.peg.2617	yedI	Glu128Glu	0	0	0.025532	0	0	0.025532	Inner membrane protein YedI	synonymous_variant	2798998	G	A	0	A	NODE_1_length_3909467_cov_533.478_ID_22129	AUO97b_02752	NOT
fig|400667.82.peg.2770	-	Ile68Thr	0.021858	0	0	0.025532	0	0.025532	Mobile element protein	missense_variant	2984560	A	G	0.405908	P	NODE_1_length_3909467_cov_533.478_ID_22129	AUO97b_02905	NOT
fig|400667.82.peg.2346	-	Gln293Arg	0	0	0.025532	0	0	0.025532	Hydrolase, alpha/beta fold family	missense_variant	2501657	A	G	0	A	NODE_1_length_3909467_cov_533.478_ID_22129	AUO97b_02480	NOT
fig|400667.82.peg.2500	czcA	Lys222fs	0	0.025532	0	0	0	0.025532	RND efflux system, inner membrane transporter	frameshift_variant	2669543	CT	C	0	A	NODE_1_length_3909467_cov_533.478_ID_22129	AUO97b_02635	NOT
fig|400667.82.peg.2119	-	Met1?	0	0	0.02551	0	0	0.02551	hypothetical protein	initiator_codon_variant	2266204	T	G	0	A	NODE_1_length_3909467_cov_533.478_ID_22129	AUO97b_02255	NOT
fig|400667.82.peg.447	-	Phe248Leu	0.025478	0	0	0	0	0.025478	Transcriptional regulator, LysR family	missense_variant	433578	T	C	0	A	NODE_1_length_3909467_cov_533.478_ID_22129	AUO97b_00587	NOT
fig|400667.82.peg.2655	-	His422Tyr	0.025478	0	0	0	0	0.025478	RND efflux system, inner membrane transporter	missense_variant	2850857	C	T	0	A	NODE_1_length_3909467_cov_533.478_ID_22129	AUO97b_02790	NOT
fig|400667.82.peg.204	exbD_5	Ser7Ser	0.025478	0	0	0	0	0.025478	Biopolymer transport protein ExbD/TolR	synonymous_variant	210219	T	C	0	A	NODE_1_length_3909467_cov_533.478_ID_22129	AUO97b_00344	NOT
fig|400667.82.peg.2218	aroE	Ala211Val	0.025478	0	0	0	0	0.025478	Shikimate 5-dehydrogenase I alpha (EC 1.1.1.25)	missense_variant	2374733	G	A	0	A	NODE_1_length_3909467_cov_533.478_ID_22129	AUO97b_02354	NOT
fig|400667.82.peg.574	uca	Ala405Thr	0.025478	0	0	0	0	0.025478	Urea carboxylase (EC 6.3.4.6)	missense_variant	579506	C	T	0	A	NODE_1_length_3909467_cov_533.478_ID_22129	AUO97b_00714	NOT
us_fig|400667.82.peg.123<>ds_fig|400667.82.peg.124	us_-<>ds_-		0	0	0	0.025424	0	0.025424	us_hypothetical protein<>ds_hypothetical protein	intergenic_region	122695	CT	C	0	A	NODE_1_length_3909467_cov_533.478_ID_22129	us_AUO97b_00263<>ds_AUO97b_00264	NOT
fig|400667.82.peg.215	-	Pro898Ser	0	0.025424	0	0	0	0.025424	Phage-related protein, tail component	missense_variant	218782	G	A	0	A	NODE_1_length_3909467_cov_533.478_ID_22129	AUO97b_00355	NOT
fig|400667.82.peg.3598	-	Val95Val	0	0	0.025424	0	0	0.025424	Iron(III) dicitrate transport ATP-binding protein FecE (TC 3.A.1.14.1)	synonymous_variant	3855068	C	T	0	A	NODE_1_length_3909467_cov_533.478_ID_22129	AUO97b_03734	NOT
fig|400667.82.peg.651	benM	Ser283Ser	0.025381	0	0	0	0	0.025381	Aromatic hydrocarbon utilization transcriptional regulator CatR (LysR family)	synonymous_variant	654836	T	G	0	A	NODE_1_length_3909467_cov_533.478_ID_22129	AUO97b_00791	NOT
fig|400667.82.peg.821	-	Ser117Arg	0	0.025316	0	0	0	0.025316	D-amino acid dehydrogenase (EC 1.4.99.6)	missense_variant	825154	A	C	0	A	NODE_1_length_3909467_cov_533.478_ID_22129	AUO97b_00961	NOT
fig|400667.82.peg.3642	-	Ala729Thr	0.025316	0	0	0	0	0.025316	RND efflux system, inner membrane transporter	missense_variant	3898097	G	A	0	A	NODE_1_length_3909467_cov_533.478_ID_22129	AUO97b_03778	IN_REPEAT
fig|400667.82.peg.656	-	Thr105Thr	0	0.025316	0	0	0	0.025316	Benzoate transport protein	synonymous_variant	660112	T	C	0	A	NODE_1_length_3909467_cov_533.478_ID_22129	AUO97b_00796	NOT
fig|400667.82.peg.465	-	Pro619Pro	0.025316	0	0	0	0	0.025316	Catalase KatE-intracellular protease (EC 1.11.1.6)	synonymous_variant	450820	A	T	0	A	NODE_1_length_3909467_cov_533.478_ID_22129	AUO97b_00605	NOT
us_fig|400667.82.peg.2852<>ds_fig|400667.82.peg.2853	us_-<>ds_-		0	0	0	0	0.02521	0.02521	us_FIG00350424: hypothetical protein<>ds_FIG00351435: hypothetical protein	intergenic_region	3066444	A	C	0	A	NODE_1_length_3909467_cov_533.478_ID_22129	us_AUO97b_02987<>ds_AUO97b_02988	NOT
fig|400667.82.peg.2507	-	Gln624Gln	0.025157	0	0	0	0	0.025157	twitching motility protein PilG	synonymous_variant	2677832	A	G	0	A	NODE_1_length_3909467_cov_533.478_ID_22129	AUO97b_02642	NOT
fig|400667.82.peg.3613	-	Gln108Pro	0.025157	0	0	0	0	0.025157	Membrane fusion component of MSF-type tripartite multidrug efflux system	missense_variant	3868473	A	C	0	A	NODE_1_length_3909467_cov_533.478_ID_22129	AUO97b_03749	NOT
fig|400667.82.peg.1660	-	Asn215Asp	0.025157	0	0	0	0	0.025157	Permease of the drug/metabolite transporter (DMT) superfamily	missense_variant	1767510	T	C	0	A	NODE_1_length_3909467_cov_533.478_ID_22129	AUO97b_01798	NOT
fig|400667.82.peg.88	-	Phe73fs	0	0	0	0.025157	0	0.025157	Permease of the drug/metabolite transporter (DMT) superfamily	frameshift_variant	87141	GT	G	0	A	NODE_1_length_3909467_cov_533.478_ID_22129	AUO97b_00228	IN_REPEAT
fig|400667.82.peg.2411	glnE	Ser886Ser	0	0	0.025157	0	0	0.025157	Glutamine synthetase adenylyl-L-tyrosine phosphorylase (EC 2.7.7.89) / Glutamate-ammonia-ligase adenylyltransferase (EC 2.7.7.42)	synonymous_variant	2575594	C	T	0	A	NODE_1_length_3909467_cov_533.478_ID_22129	AUO97b_02545	NOT
fig|400667.82.peg.2804	lepA	Ile359Met	0	0.025157	0	0	0	0.025157	Translation elongation factor LepA	missense_variant	3013183	C	G	0	A	NODE_1_length_3909467_cov_533.478_ID_22129	AUO97b_02939	NOT
fig|400667.82.peg.2561	-	Pro96Pro	0	0	0.025126	0	0	0.025126	1-acyl-sn-glycerol-3-phosphate acyltransferase	synonymous_variant	2735644	A	C	0	A	NODE_1_length_3909467_cov_533.478_ID_22129	AUO97b_02696	NOT
fig|400667.82.peg.366	-	Leu166Val	0	0	0	0.025126	0	0.025126	Methionine ABC transporter substrate-binding protein	missense_variant	347817	T	G	0	A	NODE_1_length_3909467_cov_533.478_ID_22129	AUO97b_00506	NOT
fig|400667.82.peg.1020	rep	Arg53Gly	0	0	0.025105	0	0	0.025105	ATP-dependent DNA helicase Rep	missense_variant	1053454	G	C	0	A	NODE_1_length_3909467_cov_533.478_ID_22129	AUO97b_01160	NOT
fig|400667.82.peg.2451	-	Asp204fs	0.025	0	0	0	0	0.025	hypothetical protein	frameshift_variant	2617205	AT	A	0	A	NODE_1_length_3909467_cov_533.478_ID_22129	AUO97b_02585	NOT
fig|400667.82.peg.1419	leuB	Gly276Cys	0	0	0.025	0	0	0.025	3-isopropylmalate dehydrogenase (EC 1.1.1.85)	missense_variant	1493409	C	A	0	A	NODE_1_length_3909467_cov_533.478_ID_22129	AUO97b_01558	NOT
fig|400667.82.peg.2526	-	Ile385Ile	0	0	0	0	0.025	0.025	SbmA protein	synonymous_variant	2700688	T	C	0	A	NODE_1_length_3909467_cov_533.478_ID_22129	AUO97b_02661	NOT
fig|400667.82.peg.1624	-	Asp190Glu	0	0	0.024896	0	0	0.024896	hypothetical protein	missense_variant	1725074	G	T	0	A	NODE_1_length_3909467_cov_533.478_ID_22129	AUO97b_01763	NOT
fig|400667.82.peg.530	-	Glu287Glu	0	0	0.024896	0	0	0.024896	4-hydroxyproline epimerase (EC 5.1.1.8)	synonymous_variant	524903	T	C	0	A	NODE_1_length_3909467_cov_533.478_ID_22129	AUO97b_00670	NOT
fig|400667.82.peg.417	-	Leu23Leu	0	0	0.024876	0	0	0.024876	FIG00350241: hypothetical protein	synonymous_variant	405145	A	G	0	A	NODE_1_length_3909467_cov_533.478_ID_22129	AUO97b_00557	NOT
fig|400667.82.peg.997	emrK	Ser171Pro	0	0	0	0	0.024876	0.024876	Multidrug efflux system EmrAB-OMF, membrane fusion component EmrA	missense_variant	1028817	A	G	0	A	NODE_1_length_3909467_cov_533.478_ID_22129	AUO97b_01137	NOT
fig|400667.82.peg.3201	-	Ile140fs	0	0	0.024845	0	0	0.024845	hypothetical protein	frameshift_variant	3459869	TA	T	0	A	NODE_1_length_3909467_cov_533.478_ID_22129	AUO97b_03336	NOT
fig|400667.82.peg.95	-	Leu309Pro	0	0	0	0	0.024793	0.024793	2,3-butanediol dehydrogenase, R-alcohol forming, (R)- and (S)-acetoin-specific (EC 1.1.1.4)	missense_variant	94945	A	G	0	A	NODE_1_length_3909467_cov_533.478_ID_22129	AUO97b_00235	NOT
fig|400667.82.peg.107	trpB	Lys108Arg	0	0	0	0.024793	0	0.024793	Tryptophan synthase (indole-salvaging) (EC 4.2.1.122)	missense_variant	109980	T	C	0	A	NODE_1_length_3909467_cov_533.478_ID_22129	AUO97b_00247	NOT
fig|400667.82.peg.2121	gltX	Pro310Thr	0	0	0.024793	0	0	0.024793	Glutamyl-tRNA synthetase (EC 6.1.1.17)	missense_variant	2268827	G	T	0	A	NODE_1_length_3909467_cov_533.478_ID_22129	AUO97b_02257	NOT
fig|400667.82.peg.2981	cca	Ala239Ser	0	0	0.024752	0	0	0.024752	CCA tRNA nucleotidyltransferase (EC 2.7.7.72)	missense_variant	3222845	C	A	0	A	NODE_1_length_3909467_cov_533.478_ID_22129	AUO97b_03116	NOT
fig|400667.82.peg.3187	-	Trp124Gly	0	0.024752	0	0	0	0.024752	Osmosensitive K+ channel histidine kinase KdpD	missense_variant	3437334	T	G	0	A	NODE_1_length_3909467_cov_533.478_ID_22129	AUO97b_03322	NOT
fig|400667.82.peg.764	-	Ser211Ser	0.024691	0	0	0	0	0.024691	FF domain protein	synonymous_variant	759376	T	A	0	A	NODE_1_length_3909467_cov_533.478_ID_22129	AUO97b_00904	NOT
fig|400667.82.peg.1022	-	Gly222Gly	0	0	0	0	0.024691	0.024691	Probable acyltransferase PA0834	synonymous_variant	1055367	C	T	0	A	NODE_1_length_3909467_cov_533.478_ID_22129	AUO97b_01162	NOT
fig|400667.82.peg.3118	-	Lys2Gln	0	0	0.024691	0	0	0.024691	Transcriptional regulator, AcrR family	missense_variant	3364700	A	C	0	A	NODE_1_length_3909467_cov_533.478_ID_22129	AUO97b_03253	NOT
fig|400667.82.peg.1767	-	Phe79fs	0	0.024691	0	0	0	0.024691	UDP-N-acetyl-D-glucosamine 6-dehydrogenase (EC 1.1.1.136)	frameshift_variant	1889892	TA	T	0	A	NODE_1_length_3909467_cov_533.478_ID_22129	AUO97b_01905	NOT
us_fig|400667.82.peg.2800<>us_fig|400667.82.peg.2801	us_nadB<>us_mucD_1		0.024691	0	0	0	0	0.024691	us_L-aspartate oxidase (EC 1.4.3.16)<>us_Serine protease precursor MucD/AlgY associated with sigma factor RpoE	intergenic_region	3009213	CT	C	0	A	NODE_1_length_3909467_cov_533.478_ID_22129	us_AUO97b_02935<>us_AUO97b_02936	NOT
fig|400667.82.peg.274	ung	Thr25Thr	0	0	0.024631	0	0	0.024631	Uracil-DNA glycosylase, family 1 (EC 3.2.2.27)	synonymous_variant	261198	A	G	0	A	NODE_1_length_3909467_cov_533.478_ID_22129	AUO97b_00414	NOT
fig|400667.82.peg.2285	prlC	Pro444Arg	0	0	0.024615	0	0	0.024615	Oligopeptidase A (EC 3.4.24.70)	missense_variant	2429323	G	C	0	A	NODE_1_length_3909467_cov_533.478_ID_22129	AUO97b_02421	NOT
us_fig|400667.82.peg.3300<>us_fig|400667.82.peg.3301	us_-<>us_-		0	0	0	0	0.02459	0.02459	us_Phage repressor protein cI<>us_hypothetical protein	intergenic_region	3563374	A	G	0	A	NODE_1_length_3909467_cov_533.478_ID_22129	us_AUO97b_03435<>us_AUO97b_03436	NOT
fig|400667.82.peg.1275	-	Met1?	0	0.02459	0	0	0	0.02459	Drug/metabolite exporter	initiator_codon_variant	1336682	A	C	0	A	NODE_1_length_3909467_cov_533.478_ID_22129	AUO97b_01414	NOT
fig|400667.82.peg.2434	-	Asn421Asp	0.02454	0	0	0	0	0.02454	Sensory histidine kinase BaeS	missense_variant	2599634	A	G	0	A	NODE_1_length_3909467_cov_533.478_ID_22129	AUO97b_02568	NOT
fig|400667.82.peg.1684	-	Thr106Thr	0	0	0	0	0.02454	0.02454	Cell division protein	synonymous_variant	1789719	A	C	0	A	NODE_1_length_3909467_cov_533.478_ID_22129	AUO97b_01822	NOT
fig|400667.82.peg.2733	-	Gln443Pro	0.02451	0	0	0	0	0.02451	Amidohydrolase family protein	missense_variant	2935410	T	G	0	A	NODE_1_length_3909467_cov_533.478_ID_22129	AUO97b_02868	IN_REPEAT
fig|400667.82.peg.231	-	Gln189Arg	0	0	0	0.02451	0	0.02451	Phage portal protein	missense_variant	232271	T	C	0	A	NODE_1_length_3909467_cov_533.478_ID_22129	AUO97b_00371	NOT
fig|400667.82.peg.1456	-	Gln155Arg	0.02451	0	0	0.016779	0	0.02451	hypothetical protein	missense_variant	1534248	T	C	0	A	NODE_1_length_3909467_cov_533.478_ID_22129	AUO97b_01595	NOT
fig|400667.82.peg.1868	ppc	Gln838Arg	0	0	0	0	0.024476	0.024476	Phosphoenolpyruvate carboxylase (EC 4.1.1.31)	missense_variant	2001714	T	C	0	A	NODE_1_length_3909467_cov_533.478_ID_22129	AUO97b_02004	NOT
fig|400667.82.peg.3597	-	Ala109Val	0	0	0	0.02439	0	0.02439	Vitamin B12 ABC transporter, permease protein BtuC	missense_variant	3854102	C	T	0	A	NODE_1_length_3909467_cov_533.478_ID_22129	AUO97b_03733	NOT
fig|400667.82.peg.3235	-	Ser805Arg	0	0	0	0	0.02439	0.02439	Sigma-fimbriae usher protein	missense_variant	3496769	A	C	0	A	NODE_1_length_3909467_cov_533.478_ID_22129	AUO97b_03370	NOT
fig|400667.82.peg.3297	-	Leu56fs	0.02439	0	0	0	0	0.02439	hypothetical protein	frameshift_variant	3560421	TA	T	0	A	NODE_1_length_3909467_cov_533.478_ID_22129	AUO97b_03432	NOT
fig|400667.82.peg.315	putA	Thr33Thr	0	0.02439	0	0	0	0.02439	Transcriptional repressor of PutA and PutP / Proline dehydrogenase (EC 1.5.5.2) / Delta-1-pyrroline-5-carboxylate dehydrogenase (EC 1.2.1.88)	synonymous_variant	297472	A	C	0	A	NODE_1_length_3909467_cov_533.478_ID_22129	AUO97b_00455	NOT
fig|400667.82.peg.2705	serC	Tyr4Cys	0	0	0.02439	0	0	0.02439	Phosphoserine aminotransferase (EC 2.6.1.52)	missense_variant	2906513	A	G	0	A	NODE_1_length_3909467_cov_533.478_ID_22129	AUO97b_02840	NOT
fig|400667.82.peg.2696	gyrA	Arg468Gly	0	0	0	0	0.024316	0.024316	DNA gyrase subunit A (EC 5.99.1.3)	missense_variant	2895844	C	G	0	A	NODE_1_length_3909467_cov_533.478_ID_22129	AUO97b_02831	NOT
fig|400667.82.peg.80	-	Ser394Gly	0	0	0	0	0.024306	0.024306	Organosulfonate ABC transporter substrate-binding protein	missense_variant	79166	T	C	0	A	NODE_1_length_3909467_cov_533.478_ID_22129	AUO97b_00220	NOT
fig|400667.82.peg.1642	-	Arg778Ser	0	0	0	0	0.024242	0.024242	UPF0313 [4Fe-4S] protein YgiQ	missense_variant	1744215	T	A	0	A	NODE_1_length_3909467_cov_533.478_ID_22129	AUO97b_01781	NOT
fig|400667.82.peg.171	-	Thr465Thr	0.024242	0	0	0	0	0.024242	Peptidyl-prolyl cis-trans isomerase PpiD (EC 5.2.1.8)	synonymous_variant	173718	A	T	0	A	NODE_1_length_3909467_cov_533.478_ID_22129	AUO97b_00311	NOT
fig|400667.82.peg.1346	-	Gln3Arg	0.024242	0	0	0	0	0.024242	Tetracenomycin polyketide synthesis O-methyltransferase TcmP	missense_variant	1414617	A	G	0	A	NODE_1_length_3909467_cov_533.478_ID_22129	AUO97b_01485	NOT
fig|400667.82.peg.2550	-	Leu105Leu	0.024242	0	0	0	0	0.024242	Transcriptional regulator, AraC family	synonymous_variant	2725650	A	G	0	A	NODE_1_length_3909467_cov_533.478_ID_22129	AUO97b_02685	NOT
fig|400667.82.peg.1478	-	Ala176Pro	0	0.024169	0	0	0	0.024169	hypothetical protein	missense_variant	1557039	G	C	0	A	NODE_1_length_3909467_cov_533.478_ID_22129	AUO97b_01617	NOT
fig|400667.82.peg.1841	dnaN	Gln373Arg	0	0	0	0.024169	0	0.024169	DNA polymerase III beta subunit (EC 2.7.7.7)	missense_variant	1967465	A	G	0	A	NODE_1_length_3909467_cov_533.478_ID_22129	AUO97b_01978	NOT
fig|400667.82.peg.348	-	Thr142Thr	0	0	0	0	0.024155	0.024155	hypothetical protein	synonymous_variant	329296	A	G	0	A	NODE_1_length_3909467_cov_533.478_ID_22129	AUO97b_00488	NOT
fig|400667.82.peg.215	-	Cys169Tyr	0.024096	0	0	0	0	0.024096	Phage-related protein, tail component	missense_variant	220968	C	T	0	A	NODE_1_length_3909467_cov_533.478_ID_22129	AUO97b_00355	NOT
fig|400667.82.peg.367	-	Ala48Ala	0	0	0.024038	0	0	0.024038	Methionine ABC transporter substrate-binding protein	synonymous_variant	348309	T	C	0	A	NODE_1_length_3909467_cov_533.478_ID_22129	AUO97b_00507	NOT
fig|400667.82.peg.1497	-	Arg97Arg	0	0.024038	0	0	0	0.024038	Na(+) H(+) antiporter subunit G	synonymous_variant	1585896	C	T	0	A	NODE_1_length_3909467_cov_533.478_ID_22129	AUO97b_01636	NOT
us_fig|400667.82.peg.623<>ds_fig|400667.82.peg.624	us_-<>ds_-		0	0	0	0.024	0	0.024	us_hypothetical protein<>ds_hypothetical protein	intergenic_region	633430	T	G	0	A	NODE_1_length_3909467_cov_533.478_ID_22129	us_AUO97b_00763<>ds_AUO97b_00764	NOT
fig|400667.82.peg.1975	-	Thr340Thr	0	0.024	0	0	0	0.024	Cytochrome c-type biogenesis protein DsbD, protein-disulfide reductase (EC 1.8.1.8)	synonymous_variant	2115155	T	C	0	A	NODE_1_length_3909467_cov_533.478_ID_22129	AUO97b_02111	NOT
fig|400667.82.peg.3131	dctA_2	Gly50Cys	0	0	0	0.023952	0	0.023952	Na+/H+-dicarboxylate symporter	missense_variant	3377503	G	T	0	A	NODE_1_length_3909467_cov_533.478_ID_22129	AUO97b_03266	NOT
fig|400667.82.peg.770	-	Ala198Val	0.023952	0	0	0	0	0.023952	Short-chain dehydrogenase/reductase SDR precursor	missense_variant	766419	C	T	0	A	NODE_1_length_3909467_cov_533.478_ID_22129	AUO97b_00910	NOT
fig|400667.82.peg.2393	-	Thr286Thr	0	0	0.023923	0	0	0.023923	probable membrane protein STY1534	synonymous_variant	2550690	T	G	0	A	NODE_1_length_3909467_cov_533.478_ID_22129	AUO97b_02527	NOT
fig|400667.82.peg.345	-	Thr10Thr	0	0	0.02381	0	0	0.02381	Permease of the drug/metabolite transporter (DMT) superfamily	synonymous_variant	326081	T	C	0	A	NODE_1_length_3909467_cov_533.478_ID_22129	AUO97b_00485	NOT
fig|400667.82.peg.1208	-	Asn181fs	0	0	0	0	0.02381	0.02381	Para-aminobenzoate synthase, aminase component (EC 2.6.1.85)	frameshift_variant	1263133	CA	C	0	A	NODE_1_length_3909467_cov_533.478_ID_22129	AUO97b_01348	IN_REPEAT
fig|400667.82.peg.379	glnD	Thr616Thr	0.02381	0	0	0	0	0.02381	[Protein-PII] uridylyltransferase (EC 2.7.7.59) / [Protein-PII]-UMP uridylyl-removing enzyme	synonymous_variant	359222	A	G	0	A	NODE_1_length_3909467_cov_533.478_ID_22129	AUO97b_00519	NOT
fig|400667.82.peg.649	-	Asn773His	0	0	0.02381	0	0	0.02381	Lead, cadmium, zinc and mercury transporting ATPase (EC 3.6.3.3) (EC 3.6.3.5)	missense_variant	651992	T	G	0	A	NODE_1_length_3909467_cov_533.478_ID_22129	AUO97b_00789	NOT
fig|400667.82.peg.1154	-	Leu913Ile	0	0	0.023715	0	0	0.023715	hypothetical protein	missense_variant	1200360	C	A	0	A	NODE_1_length_3909467_cov_533.478_ID_22129	AUO97b_01294	NOT
fig|400667.82.peg.1086	rluB	Ser169Tyr	0	0.023715	0	0	0	0.023715	LSU rRNA pseudouridine(2605) synthase (EC 5.4.99.22)	missense_variant	1119286	C	A	0	A	NODE_1_length_3909467_cov_533.478_ID_22129	AUO97b_01226	NOT
us_fig|400667.82.peg.1869<>us_fig|400667.82.peg.1870	us_acrR<>us_-		0	0	0.023697	0	0	0.023697	us_Transcriptional regulator, AcrR family<>us_RND efflux system, membrane fusion protein	intergenic_region	2005195	T	G	0	A	NODE_1_length_3909467_cov_533.478_ID_22129	us_AUO97b_02005<>us_AUO97b_02006	NOT
fig|400667.82.peg.3593	-	Leu52Arg	0	0	0.023622	0	0	0.023622	Transcriptional regulator, AraC family	missense_variant	3850833	A	C	0	A	NODE_1_length_3909467_cov_533.478_ID_22129	AUO97b_03729	NOT
fig|400667.82.peg.2295	wrbA	Ile42Leu	0	0.023622	0	0	0	0.023622	Flavoprotein WrbA	missense_variant	2443355	A	C	0	A	NODE_1_length_3909467_cov_533.478_ID_22129	AUO97b_02431	NOT
fig|400667.82.peg.2989	-	Gly360Gly	0.023622	0	0	0	0	0.023622	Acyl-CoA dehydrogenase, short-chain specific (EC 1.3.8.1)	synonymous_variant	3234843	G	A	0	A	NODE_1_length_3909467_cov_533.478_ID_22129	AUO97b_03124	NOT
fig|400667.82.peg.360	gltJ	Leu247Arg	0	0	0	0	0.023622	0.023622	Glutamate/aspartate ABC transporter, permease protein GltJ (TC 3.A.1.3.4)	missense_variant	340050	A	C	0	A	NODE_1_length_3909467_cov_533.478_ID_22129	AUO97b_00500	NOT
fig|400667.82.peg.1225	-	Ser124Arg	0	0	0	0	0.02349	0.02349	hypothetical protein	missense_variant	1283957	A	C	0	A	NODE_1_length_3909467_cov_533.478_ID_22129	AUO97b_01364	NOT
ds_fig|400667.82.peg.3822<>ds_fig|400667.82.peg.3807	ds_-<>ds_-		0.023454	0.021638	0	0.021656	0.019441	0.023454	ds_7-alpha-hydroxysteroid dehydrogenase (EC 1.1.1.159)<>ds_hypothetical protein	intergenic_region	11348	A	C	0	A	NODE_4_length_11379_cov_4089.89_ID_22135	ds_AUO97b_03804<>ds_AUO97b_03789	NOT
fig|400667.82.peg.1408	gltP_1	Arg387Arg	0	0.023438	0	0	0	0.023438	Proton/glutamate symporter @ Proton/aspartate symporter	synonymous_variant	1481637	A	C	0	A	NODE_1_length_3909467_cov_533.478_ID_22129	AUO97b_01547	NOT
fig|400667.82.peg.3067	ydjA	Gln102Arg	0	0.023438	0	0	0	0.023438	Nitroreductase family protein	missense_variant	3314968	A	G	0	A	NODE_1_length_3909467_cov_533.478_ID_22129	AUO97b_03202	NOT
fig|400667.82.peg.1559	-	Gln183Lys	0.023392	0	0	0	0	0.023392	putative general secretion pathway protein [KO:K02463]	missense_variant	1657834	G	T	0	A	NODE_1_length_3909467_cov_533.478_ID_22129	AUO97b_01698	NOT
fig|400667.82.peg.3643	-	Lys272fs	0	0	0.023392	0	0	0.023392	Excinuclease ABC subunit A paralog of unknown function	frameshift_variant	3900613	AT	A	0	A	NODE_1_length_3909467_cov_533.478_ID_22129	AUO97b_03779	IN_REPEAT
fig|400667.82.peg.2770	-	Ala34Ala	0.023392	0	0	0.017123	0	0.023392	Mobile element protein	synonymous_variant	2984661	G	A	0.368709	P	NODE_1_length_3909467_cov_533.478_ID_22129	AUO97b_02905	NOT
fig|400667.82.peg.1425	-	Arg199His	0	0	0	0.023392	0	0.023392	Phosphoserine phosphatase (EC 3.1.3.3)	missense_variant	1498583	C	T	0	A	NODE_1_length_3909467_cov_533.478_ID_22129	AUO97b_01564	NOT
fig|400667.82.peg.1526	fadB	Ala312Val	0.023392	0	0	0	0	0.023392	Enoyl-CoA hydratase (EC 4.2.1.17) / Delta(3)-cis-delta(2)-trans-enoyl-CoA isomerase (EC 5.3.3.8) / 3-hydroxyacyl-CoA dehydrogenase (EC 1.1.1.35) / 3-hydroxybutyryl-CoA epimerase (EC 5.1.2.3)	missense_variant	1617259	C	T	0	A	NODE_1_length_3909467_cov_533.478_ID_22129	AUO97b_01665	NOT
fig|400667.82.peg.238	-	Ile163Met	0	0	0	0	0.023392	0.023392	hypothetical protein	missense_variant	236431	A	C	0	A	NODE_1_length_3909467_cov_533.478_ID_22129	AUO97b_00378	NOT
us_fig|400667.82.peg.563<>us_fig|400667.82.peg.564	us_-<>us_-		0	0	0	0.023364	0	0.023364	us_VgrG protein<>us_hypothetical protein	intergenic_region	567129	T	C	0	A	NODE_1_length_3909467_cov_533.478_ID_22129	us_AUO97b_00703<>us_AUO97b_00704	NOT
us_fig|400667.82.peg.1040<>us_fig|400667.82.peg.1041	us_-<>us_fabB		0	0.023256	0	0	0	0.023256	us_FIG00351038: hypothetical protein<>us_3-oxoacyl-[acyl-carrier-protein] synthase, KASI (EC 2.3.1.41)	intergenic_region	1074873	AT	A	0	A	NODE_1_length_3909467_cov_533.478_ID_22129	us_AUO97b_01180<>us_AUO97b_01181	NOT
fig|400667.82.peg.2474	thlA_1	Gln174*	0.023256	0	0	0	0	0.023256	3-ketoacyl-CoA thiolase (EC 2.3.1.16) @ Acetyl-CoA acetyltransferase (EC 2.3.1.9)	stop_gained	2642803	G	A	0	A	NODE_1_length_3909467_cov_533.478_ID_22129	AUO97b_02609	NOT
fig|400667.82.peg.973	yhgN_2	Leu54Pro	0	0.023256	0	0	0	0.023256	MarC family integral membrane protein	missense_variant	997821	A	G	0	A	NODE_1_length_3909467_cov_533.478_ID_22129	AUO97b_01113	NOT
us_fig|400667.82.peg.667<>ds_fig|400667.82.peg.668	us_gst<>ds_-		0	0	0	0.023256	0	0.023256	us_Glutathione S-transferase (EC 2.5.1.18)<>ds_Extracellular ribonuclease/nuclease fusion protein	intergenic_region	674677	C	T	0	A	NODE_1_length_3909467_cov_533.478_ID_22129	us_AUO97b_00807<>ds_AUO97b_00808	NOT
ds_fig|400667.82.peg.750<>us_fig|400667.82.peg.751	ds_-<>us_lysC		0	0.023179	0	0	0	0.023179	ds_hypothetical protein<>us_Aspartokinase (EC 2.7.2.4)	intergenic_region	745667	T	G	0	A	NODE_1_length_3909467_cov_533.478_ID_22129	ds_AUO97b_00890<>us_AUO97b_00891	NOT
fig|400667.82.peg.1354	ackA	Gly200Asp	0.023166	0	0	0	0	0.023166	Acetate kinase (EC 2.7.2.1)	missense_variant	1426231	G	A	0	A	NODE_1_length_3909467_cov_533.478_ID_22129	AUO97b_01493	NOT
fig|400667.82.peg.3480	pyrG	Lys488Arg	0	0	0.023121	0	0	0.023121	CTP synthase (EC 6.3.4.2)	missense_variant	3734723	A	G	0	A	NODE_1_length_3909467_cov_533.478_ID_22129	AUO97b_03616	NOT
fig|400667.82.peg.2936	basB	Gly198Gly	0	0	0	0	0.023121	0.023121	Non-ribosomal peptide synthetase	synonymous_variant	3164924	G	A	0	A	NODE_1_length_3909467_cov_533.478_ID_22129	AUO97b_03071	NOT
fig|400667.82.peg.1671	atpH	Gln70Arg	0	0	0	0	0.023077	0.023077	ATP synthase delta chain (EC 3.6.3.14)	missense_variant	1777866	T	C	0	A	NODE_1_length_3909467_cov_533.478_ID_22129	AUO97b_01809	NOT
fig|400667.82.peg.1741	-	Ser609Ser	0	0.023041	0	0	0	0.023041	hypothetical protein	synonymous_variant	1856433	T	C	0	A	NODE_1_length_3909467_cov_533.478_ID_22129	AUO97b_01879	NOT
fig|400667.82.peg.129	-	Ser57fs	0	0	0	0	0.023041	0.023041	hypothetical protein	frameshift_variant	126390	GA	G	0	A	NODE_1_length_3909467_cov_533.478_ID_22129	AUO97b_00269	IN_REPEAT
fig|400667.82.peg.2861	-	Val2Ala	0	0	0	0	0.023041	0.023041	Adenylate cyclase (EC 4.6.1.1)	missense_variant	3077042	A	G	0	A	NODE_1_length_3909467_cov_533.478_ID_22129	AUO97b_02996	NOT
fig|400667.82.peg.2307	-	Lys6Ile	0.022989	0	0	0	0	0.022989	hypothetical protein	missense_variant	2455454	T	A	0	A	NODE_1_length_3909467_cov_533.478_ID_22129	AUO97b_02443	NOT
fig|400667.82.peg.104	cph2_4	Ala388Ala	0	0	0	0	0.022989	0.022989	Phytochrome-like protein	synonymous_variant	106589	A	C	0	A	NODE_1_length_3909467_cov_533.478_ID_22129	AUO97b_00244	NOT
fig|400667.82.peg.3223	acoD	Cys301Gly	0	0	0	0	0.022989	0.022989	Aldehyde dehydrogenase (EC 1.2.1.3)	missense_variant	3480101	A	C	0	A	NODE_1_length_3909467_cov_533.478_ID_22129	AUO97b_03358	NOT
us_fig|400667.82.peg.757<>ds_fig|400667.82.peg.758	us_purP<>ds_-		0	0.022989	0	0	0	0.022989	us_Xanthine/uracil/thiamine/ascorbate permease family protein<>ds_FIG00352497: hypothetical protein	intergenic_region	752087	C	T	0	A	NODE_1_length_3909467_cov_533.478_ID_22129	us_AUO97b_00897<>ds_AUO97b_00898	NOT
fig|400667.82.peg.1068	rplY	Thr89Pro	0	0	0	0	0.022936	0.022936	LSU ribosomal protein L25p	missense_variant	1105714	A	C	0	A	NODE_1_length_3909467_cov_533.478_ID_22129	AUO97b_01208	NOT
fig|400667.82.peg.1061	yfiO	Arg176Cys	0	0.022901	0	0	0	0.022901	Outer membrane beta-barrel assembly protein BamD	missense_variant	1096757	C	T	0	A	NODE_1_length_3909467_cov_533.478_ID_22129	AUO97b_01201	NOT
us_fig|400667.82.peg.1903<>ds_fig|400667.82.peg.1904	us_iclR<>ds_-		0	0	0	0	0.022901	0.022901	us_Transcriptional regulator, IclR family<>ds_Glyoxalase family protein	intergenic_region	2037286	A	C	0	A	NODE_1_length_3909467_cov_533.478_ID_22129	us_AUO97b_02039<>ds_AUO97b_02040	NOT
fig|400667.82.peg.927	-	His398His	0.022857	0	0	0	0	0.022857	hypothetical protein	synonymous_variant	948665	T	C	0	A	NODE_1_length_3909467_cov_533.478_ID_22129	AUO97b_01067	NOT
fig|400667.82.peg.3424	-	Gly121fs	0	0.022857	0	0	0	0.022857	Universal stress protein	frameshift_variant	3674718	CT	C	0	A	NODE_1_length_3909467_cov_533.478_ID_22129	AUO97b_03560	NOT
fig|400667.82.peg.2855	-	Leu201Ser	0	0	0.022801	0	0	0.022801	Transcriptional regulator, LysR family	missense_variant	3068649	T	C	0	A	NODE_1_length_3909467_cov_533.478_ID_22129	AUO97b_02990	NOT
fig|400667.82.peg.2630	carB	Ala1037Asp	0.022727	0	0	0	0	0.022727	Carbamoyl-phosphate synthase large chain (EC 6.3.5.5)	missense_variant	2819911	G	T	0	A	NODE_1_length_3909467_cov_533.478_ID_22129	AUO97b_02765	NOT
fig|400667.82.peg.1140	nuoH	Leu334Leu	0.022727	0	0	0	0	0.022727	NADH-ubiquinone oxidoreductase chain H (EC 1.6.5.3)	synonymous_variant	1178437	C	T	0	A	NODE_1_length_3909467_cov_533.478_ID_22129	AUO97b_01280	NOT
fig|400667.82.peg.160	-	Ala89Thr	0	0	0	0	0.022642	0.022642	Uncharacterized siderophore S biosynthesis protein, AcsC-like @ Siderophore synthetase superfamily, group C @ Siderophore synthetase component, ligase	missense_variant	160105	C	T	0	A	NODE_1_length_3909467_cov_533.478_ID_22129	AUO97b_00300	NOT
fig|400667.82.peg.2410	-	Leu232Leu	0	0	0	0	0.022642	0.022642	Two-component system sensor histidine kinase	synonymous_variant	2572293	T	C	0	A	NODE_1_length_3909467_cov_533.478_ID_22129	AUO97b_02544	NOT
fig|400667.82.peg.3429	pfkB	Gln285Pro	0	0	0.022642	0	0	0.022642	1-phosphofructokinase (EC 2.7.1.56)	missense_variant	3681242	T	G	0	A	NODE_1_length_3909467_cov_533.478_ID_22129	AUO97b_03565	NOT
fig|400667.82.peg.1336	ispG	Ala55Ala	0.022624	0	0	0	0	0.022624	(E)-4-hydroxy-3-methylbut-2-enyl-diphosphate synthase (flavodoxin) (EC 1.17.7.3)	synonymous_variant	1404892	T	C	0	A	NODE_1_length_3909467_cov_533.478_ID_22129	AUO97b_01475	NOT
fig|400667.82.peg.367	-	Lys124fs	0	0	0.022599	0	0	0.022599	Methionine ABC transporter substrate-binding protein	frameshift_variant	348530	CA	C	0	A	NODE_1_length_3909467_cov_533.478_ID_22129	AUO97b_00507	NOT
ds_fig|400667.82.peg.457<>ds_fig|400667.82.peg.458	ds_-<>ds_-		0	0.022599	0	0	0	0.022599	ds_Putative transmembrane protein<>ds_Transcriptional regulator, AsnC family	intergenic_region	444888	CT	C	0	A	NODE_1_length_3909467_cov_533.478_ID_22129	ds_AUO97b_00597<>ds_AUO97b_00598	IN_REPEAT
fig|400667.82.peg.1500	nusA	Ser386Pro	0	0	0	0.022581	0	0.022581	Transcription termination protein NusA	missense_variant	1589507	A	G	0	A	NODE_1_length_3909467_cov_533.478_ID_22129	AUO97b_01639	NOT
fig|400667.82.peg.2475	-	Leu107Pro	0	0	0	0	0.022556	0.022556	Type IV fimbrial biogenesis protein FimT	missense_variant	2643627	A	G	0	A	NODE_1_length_3909467_cov_533.478_ID_22129	AUO97b_02610	NOT
fig|400667.82.peg.161	-	Gln471Arg	0	0.022523	0	0	0	0.022523	Permease of the major facilitator superfamily in uncharacterized siderophore S biosynthesis operon	missense_variant	160409	T	C	0	A	NODE_1_length_3909467_cov_533.478_ID_22129	AUO97b_00301	NOT
fig|400667.82.peg.1181	-	Glu268fs	0	0	0	0.022472	0	0.022472	Transcriptional regulator, LysR family	frameshift_variant	1234683	CA	C	0	A	NODE_1_length_3909467_cov_533.478_ID_22129	AUO97b_01321	NOT
fig|400667.82.peg.2288	-	Ser195Ser	0	0	0.022472	0	0	0.022472	hypothetical protein	synonymous_variant	2436317	T	C	0	A	NODE_1_length_3909467_cov_533.478_ID_22129	AUO97b_02424	IN_REPEAT
fig|400667.82.peg.1336	ispG	Leu343Trp	0	0.022472	0	0	0	0.022472	(E)-4-hydroxy-3-methylbut-2-enyl-diphosphate synthase (flavodoxin) (EC 1.17.7.3)	missense_variant	1404029	A	C	0	A	NODE_1_length_3909467_cov_533.478_ID_22129	AUO97b_01475	NOT
fig|400667.82.peg.2538	maf	Ser88fs	0.022472	0	0	0	0	0.022472	Septum formation protein Maf	frameshift_variant	2712592	AT	A	0	A	NODE_1_length_3909467_cov_533.478_ID_22129	AUO97b_02673	NOT
fig|400667.82.peg.841	-	Ala1049Val	0	0	0.022472	0	0	0.022472	Membrane-bound lytic murein transglycosylase D @ repetitive LysM domain	missense_variant	858608	G	A	0	A	NODE_1_length_3909467_cov_533.478_ID_22129	AUO97b_00981	NOT
fig|400667.82.peg.177	iscU	Met31Val	0	0	0	0.022436	0	0.022436	Iron-sulfur cluster assembly scaffold protein IscU	missense_variant	178959	A	G	0	A	NODE_1_length_3909467_cov_533.478_ID_22129	AUO97b_00317	NOT
fig|400667.82.peg.2240	-	Ala211Ala	0	0	0.022422	0	0	0.022422	Sodium:dicarboxylate symporter precursor	synonymous_variant	2397625	T	G	0	A	NODE_1_length_3909467_cov_533.478_ID_22129	AUO97b_02376	NOT
fig|400667.82.peg.2316	-	Gln141Arg	0	0	0.022388	0	0	0.022388	Acyclic terpenes utilization regulator AtuR, TetR family	missense_variant	2467454	T	C	0	A	NODE_1_length_3909467_cov_533.478_ID_22129	AUO97b_02451	NOT
fig|400667.82.peg.2486	ppiC	Val6Val	0	0.022388	0	0	0	0.022388	Peptidyl-prolyl cis-trans isomerase PpiC (EC 5.2.1.8)	synonymous_variant	2654563	G	T	0	A	NODE_1_length_3909467_cov_533.478_ID_22129	AUO97b_02621	NOT
ds_fig|400667.82.peg.1447<>us_fig|400667.82.peg.1448	ds_rpmE<>us_-		0	0	0.022346	0	0	0.022346	ds_LSU ribosomal protein L31p @ LSU ribosomal protein L31p, zinc-independent<>us_Type III effector HopPmaJ	intergenic_region	1527717	CT	C	0	A	NODE_1_length_3909467_cov_533.478_ID_22129	ds_AUO97b_01586<>us_AUO97b_01587	NOT
fig|400667.82.peg.2098	ypeA	Ala87Thr	0.022346	0	0	0	0	0.022346	Acetyltransferase	missense_variant	2238115	C	T	0	A	NODE_1_length_3909467_cov_533.478_ID_22129	AUO97b_02234	NOT
fig|400667.82.peg.1049	antA_2	Ile359Ile	0	0.022346	0	0	0	0.022346	Carnitine monooxygenase, oxygenase component CntA	synonymous_variant	1084297	A	G	0	A	NODE_1_length_3909467_cov_533.478_ID_22129	AUO97b_01189	NOT
fig|400667.82.peg.2688	cycA	Gly218Asp	0	0.022346	0	0	0	0.022346	D-serine/D-alanine/glycine transporter	missense_variant	2886938	G	A	0	A	NODE_1_length_3909467_cov_533.478_ID_22129	AUO97b_02823	NOT
fig|400667.82.peg.3004	rlpA	Ser29Pro	0	0	0.022305	0	0	0.022305	Septum-associated rare lipoprotein A	missense_variant	3250531	A	G	0	A	NODE_1_length_3909467_cov_533.478_ID_22129	AUO97b_03139	NOT
fig|400667.82.peg.378	purT	Arg116His	0	0.022222	0	0	0	0.022222	Formate-dependent phosphoribosylglycinamide formyltransferase	missense_variant	356485	G	A	0	A	NODE_1_length_3909467_cov_533.478_ID_22129	AUO97b_00518	NOT
fig|400667.82.peg.2771	-	Val17Val	0	0	0	0.022222	0	0.022222	Transposon Tn7 transposition protein tnsD	synonymous_variant	2985679	G	A	0	A	NODE_1_length_3909467_cov_533.478_ID_22129	AUO97b_02906	NOT
fig|400667.82.peg.489	phnX	Ala241Val	0	0	0.022222	0	0	0.022222	Phosphonoacetaldehyde hydrolase (EC 3.11.1.1)	missense_variant	479265	G	A	0	A	NODE_1_length_3909467_cov_533.478_ID_22129	AUO97b_00629	NOT
fig|400667.82.peg.325	metK	Thr233Thr	0	0	0	0	0.022152	0.022152	S-adenosylmethionine synthetase (EC 2.5.1.6)	synonymous_variant	309514	T	C	0	A	NODE_1_length_3909467_cov_533.478_ID_22129	AUO97b_00465	NOT
fig|400667.82.peg.833	pyrC	Val209Ala	0	0	0	0	0.02214	0.02214	Dihydroorotase (EC 3.5.2.3)	missense_variant	848091	T	C	0	A	NODE_1_length_3909467_cov_533.478_ID_22129	AUO97b_00973	NOT
fig|400667.82.peg.2285	prlC	Ala157Glu	0.022099	0	0	0	0	0.022099	Oligopeptidase A (EC 3.4.24.70)	missense_variant	2430184	G	T	0	A	NODE_1_length_3909467_cov_533.478_ID_22129	AUO97b_02421	NOT
fig|400667.82.peg.3305	-	Trp245Cys	0	0.022059	0	0	0	0.022059	C-5 cytosine-specific DNA methylase family protein	missense_variant	3565205	G	T	0	A	NODE_1_length_3909467_cov_533.478_ID_22129	AUO97b_03440	NOT
fig|400667.82.peg.2003	glmM	Ala234Ala	0	0.022059	0	0	0	0.022059	Phosphoglucosamine mutase (EC 5.4.2.10)	synonymous_variant	2147566	T	G	0	A	NODE_1_length_3909467_cov_533.478_ID_22129	AUO97b_02139	NOT
fig|400667.82.peg.2180	cmr	Leu117Ser	0.022026	0	0	0	0	0.022026	Multidrug efflux pump MdfA/Cmr (of MFS type), broad spectrum	missense_variant	2331618	T	C	0	A	NODE_1_length_3909467_cov_533.478_ID_22129	AUO97b_02316	NOT
fig|400667.82.peg.965	pgaC	Pro368Pro	0.021978	0	0	0	0	0.021978	Biofilm PGA synthesis N-glycosyltransferase PgaC (EC 2.4.-.-)	synonymous_variant	988987	C	T	0	A	NODE_1_length_3909467_cov_533.478_ID_22129	AUO97b_01105	NOT
fig|400667.82.peg.1538	-	Met2fs	0	0	0	0	0.021978	0.021978	hypothetical protein	frameshift_variant&start_lost	1632023	TC	T	0	A	NODE_1_length_3909467_cov_533.478_ID_22129	AUO97b_01677	NOT
us_fig|400667.82.peg.280<>ds_fig|400667.82.peg.281	us_-<>ds_ycfH		0	0	0.021978	0	0	0.021978	us_Transcriptional regulator, AcrR family<>ds_Uncharacterized metal-dependent hydrolase YcfH	intergenic_region	265387	A	G	0	A	NODE_1_length_3909467_cov_533.478_ID_22129	us_AUO97b_00420<>ds_AUO97b_00421	NOT
fig|400667.82.peg.1657	-	Thr128Thr	0	0	0	0.021944	0	0.021944	Uncharacterized protein with LysM domain, COG1652	synonymous_variant	1764298	A	C	0	A	NODE_1_length_3909467_cov_533.478_ID_22129	AUO97b_01795	NOT
fig|400667.82.peg.3178	-	Ser310Gly	0	0.02193	0	0	0	0.02193	Acyl-CoA synthetases (AMP-forming)/AMP-acid ligases	missense_variant	3427858	A	G	0	A	NODE_1_length_3909467_cov_533.478_ID_22129	AUO97b_03313	NOT
fig|400667.82.peg.1157	-	Ala354Val	0	0	0	0	0.021898	0.021898	Iron-regulated protein frpA	missense_variant	1207056	G	A	0	A	NODE_1_length_3909467_cov_533.478_ID_22129	AUO97b_01297	NOT
fig|400667.82.peg.2137	pilQ	Thr359Thr	0	0	0.021898	0	0	0.021898	Type IV pilus biogenesis protein PilQ	synonymous_variant	2286995	T	C	0	A	NODE_1_length_3909467_cov_533.478_ID_22129	AUO97b_02273	NOT
fig|400667.82.peg.3347	-	Ala466Ala	0	0	0	0	0.021875	0.021875	Phage-related protein, tail component	synonymous_variant	3598169	T	C	0	A	NODE_1_length_3909467_cov_533.478_ID_22129	AUO97b_03482	NOT
fig|400667.82.peg.1227	-	Phe475fs	0	0	0	0	0.021858	0.021858	hypothetical protein	frameshift_variant	1286684	CA	C	0	A	NODE_1_length_3909467_cov_533.478_ID_22129	AUO97b_01366	NOT
fig|400667.82.peg.21	-	Asp96Tyr	0	0.021834	0	0	0	0.021834	Phage capsid and scaffold	missense_variant	21027	C	A	0	A	NODE_1_length_3909467_cov_533.478_ID_22129	AUO97b_00161	NOT
fig|400667.82.peg.3225	-	Thr230Thr	0	0	0	0.021818	0	0.021818	Lysophospholipase (EC 3.1.1.5)	synonymous_variant	3482611	A	G	0	A	NODE_1_length_3909467_cov_533.478_ID_22129	AUO97b_03360	NOT
ds_fig|400667.82.peg.3340<>us_fig|400667.82.peg.3341	ds_-<>us_-		0	0.021818	0	0	0	0.021818	ds_Uncharacterized protein Npun_F4007<>us_DNA-binding protein, CopG family	intergenic_region	3589034	A	G	0	A	NODE_1_length_3909467_cov_533.478_ID_22129	ds_AUO97b_03475<>us_AUO97b_03476	NOT
fig|400667.82.peg.323	tkt	Tyr409Tyr	0	0	0	0.021798	0	0.021798	Transketolase (EC 2.2.1.1)	synonymous_variant	307008	A	G	0	A	NODE_1_length_3909467_cov_533.478_ID_22129	AUO97b_00463	NOT
fig|400667.82.peg.1117	metG	Pro11His	0	0.021739	0	0	0	0.021739	Methionyl-tRNA synthetase (EC 6.1.1.10)	missense_variant	1156384	C	A	0	A	NODE_1_length_3909467_cov_533.478_ID_22129	AUO97b_01257	NOT
fig|400667.82.peg.2761	-	Leu206Ser	0	0	0.021739	0	0	0.021739	Bacteriocin/lantibiotic efflux ABC transporter, permease/ATP-binding protein	missense_variant	2976208	A	G	0	A	NODE_1_length_3909467_cov_533.478_ID_22129	AUO97b_02896	NOT
fig|400667.82.peg.2101	ompR	Gln139Arg	0	0	0.021739	0	0	0.021739	Two-component system response regulator OmpR	missense_variant	2242034	T	C	0	A	NODE_1_length_3909467_cov_533.478_ID_22129	AUO97b_02237	NOT
fig|400667.82.peg.482	-	Ile235Ile	0	0	0	0.021672	0	0.021672	Methylglutaconyl-CoA hydratase (EC 4.2.1.18)	synonymous_variant	469014	T	C	0	A	NODE_1_length_3909467_cov_533.478_ID_22129	AUO97b_00622	NOT
fig|400667.82.peg.911	ppk1	Val303Val	0	0	0	0	0.021661	0.021661	Polyphosphate kinase (EC 2.7.4.1)	synonymous_variant	930548	A	G	0	A	NODE_1_length_3909467_cov_533.478_ID_22129	AUO97b_01051	NOT
fig|400667.82.peg.1091	-	Ala187Val	0	0.021645	0	0	0	0.021645	Pimeloyl-[acyl-carrier protein] methyl ester esterase BioH (EC 3.1.1.85)	missense_variant	1123865	G	A	0	A	NODE_1_length_3909467_cov_533.478_ID_22129	AUO97b_01231	NOT
fig|400667.82.peg.902	-	Phe20fs	0	0	0	0	0.021622	0.021622	K30 capsule biosynthesis cluster, partial sequence	frameshift_variant	921690	CA	C	0	A	NODE_1_length_3909467_cov_533.478_ID_22129	AUO97b_01042	NOT
fig|400667.82.peg.2460	-	Ser103Ser	0.021622	0	0	0	0	0.021622	GNAT family acetyltransferase YjcF	synonymous_variant	2627535	C	A	0	A	NODE_1_length_3909467_cov_533.478_ID_22129	AUO97b_02595	NOT
fig|400667.82.peg.3382	fumC	Val149Ala	0	0.021622	0	0	0	0.021622	Fumarate hydratase class II (EC 4.2.1.2)	missense_variant	3634123	T	C	0	A	NODE_1_length_3909467_cov_533.478_ID_22129	AUO97b_03517	NOT
us_fig|400667.82.peg.1807<>us_fig|400667.82.peg.1808	us_-<>us_-		0.021583	0	0	0	0	0.021583	us_Esterase<>us_hypothetical protein	intergenic_region	1934340	GC	G	0	A	NODE_1_length_3909467_cov_533.478_ID_22129	us_AUO97b_01944<>us_AUO97b_01945	NOT
fig|400667.82.peg.1130	cmpR_7	Ala227Val	0	0.021583	0	0	0	0.021583	Transcriptional regulator, LysR family	missense_variant	1170071	C	T	0	A	NODE_1_length_3909467_cov_533.478_ID_22129	AUO97b_01270	NOT
fig|400667.82.peg.1494	-	Gly305Arg	0.021552	0	0	0	0	0.021552	Na(+) H(+) antiporter subunit D	missense_variant	1583892	G	C	0	A	NODE_1_length_3909467_cov_533.478_ID_22129	AUO97b_01633	NOT
fig|400667.82.peg.947	-	Gly465Gly	0	0	0	0.021552	0	0.021552	Thiamine pyrophosphate-requiring enzymes	synonymous_variant	973306	A	G	0	A	NODE_1_length_3909467_cov_533.478_ID_22129	AUO97b_01087	NOT
fig|400667.82.peg.3579	-	Trp408Arg	0	0	0.021505	0	0	0.021505	Uncharacterized MFS-type transporter	missense_variant	3835068	T	C	0	A	NODE_1_length_3909467_cov_533.478_ID_22129	AUO97b_03715	NOT
fig|400667.82.peg.2902	-	Ser115Ser	0	0	0	0.021505	0	0.021505	Sodium/bile acid symporter family	synonymous_variant	3125115	T	C	0	A	NODE_1_length_3909467_cov_533.478_ID_22129	AUO97b_03037	NOT
fig|400667.82.peg.1748	lldD	Ala13Thr	0.021505	0	0	0	0	0.021505	L-lactate dehydrogenase	missense_variant	1868881	C	T	0	A	NODE_1_length_3909467_cov_533.478_ID_22129	AUO97b_01886	NOT
fig|400667.82.peg.1167	-	His154Arg	0	0	0.021459	0	0	0.021459	Threonine efflux protein	missense_variant	1216752	A	G	0	A	NODE_1_length_3909467_cov_533.478_ID_22129	AUO97b_01307	NOT
fig|400667.82.peg.2392	-	Leu203Leu	0	0.021459	0	0	0	0.021459	FIG00031715: Predicted metal-dependent phosphoesterases (PHP family)	synonymous_variant	2550383	T	C	0	A	NODE_1_length_3909467_cov_533.478_ID_22129	AUO97b_02526	NOT
fig|400667.82.peg.611	-	Pro42Pro	0	0	0.021429	0	0	0.021429	Universal stress protein UspA and related nucleotide-binding proteins	synonymous_variant	620389	C	T	0	A	NODE_1_length_3909467_cov_533.478_ID_22129	AUO97b_00751	NOT
fig|400667.82.peg.2148	-	Thr286Thr	0	0	0	0.02139	0	0.02139	Lipid A core - O-antigen ligase and related enzymes	synonymous_variant	2302444	T	C	0	A	NODE_1_length_3909467_cov_533.478_ID_22129	AUO97b_02284	NOT
fig|400667.82.peg.2408	-	Val199Ala	0	0	0.02139	0	0	0.02139	hypothetical protein	missense_variant	2570799	T	C	0	A	NODE_1_length_3909467_cov_533.478_ID_22129	AUO97b_02542	NOT
us_fig|400667.82.peg.1425<>us_fig|400667.82.peg.1426	us_-<>us_rppH		0	0	0	0	0.021368	0.021368	us_Phosphoserine phosphatase (EC 3.1.3.3)<>us_Adenosine (5')-pentaphospho-(5'')-adenosine pyrophosphohydrolase	intergenic_region	1499295	T	G	0	A	NODE_1_length_3909467_cov_533.478_ID_22129	us_AUO97b_01564<>us_AUO97b_01565	NOT
fig|400667.82.peg.1583	feoB	Ser64Gly	0	0.021352	0	0	0	0.021352	Ferrous iron transporter FeoB	missense_variant	1682509	T	C	0	A	NODE_1_length_3909467_cov_533.478_ID_22129	AUO97b_01722	NOT
fig|400667.82.peg.2737	purL	Ser451Arg	0	0.021341	0	0	0	0.021341	Phosphoribosylformylglycinamidine synthase, synthetase subunit (EC 6.3.5.3) / Phosphoribosylformylglycinamidine synthase, glutamine amidotransferase subunit (EC 6.3.5.3)	missense_variant	2941646	A	C	0	A	NODE_1_length_3909467_cov_533.478_ID_22129	AUO97b_02872	IN_REPEAT
fig|400667.82.peg.3492	pcaC	Ser101Arg	0	0	0	0	0.021341	0.021341	4-carboxymuconolactone decarboxylase (EC 4.1.1.44)	missense_variant	3746366	A	C	0	A	NODE_1_length_3909467_cov_533.478_ID_22129	AUO97b_03628	NOT
fig|400667.82.peg.486	-	Leu987Leu	0	0	0	0.021341	0	0.021341	Indolepyruvate ferredoxin oxidoreductase, alpha and beta subunits	synonymous_variant	476369	T	C	0	A	NODE_1_length_3909467_cov_533.478_ID_22129	AUO97b_00626	NOT
fig|400667.82.peg.3435	map	Val159Ile	0	0	0.021277	0	0	0.021277	Methionine aminopeptidase (EC 3.4.11.18)	missense_variant	3689924	G	A	0	A	NODE_1_length_3909467_cov_533.478_ID_22129	AUO97b_03571	NOT
fig|400667.82.peg.2969	pabA	Gly90Gly	0	0.021277	0	0	0	0.021277	Anthranilate synthase, amidotransferase component (EC 4.1.3.27) @ Para-aminobenzoate synthase, amidotransferase component (EC 2.6.1.85)	synonymous_variant	3208857	G	A	0	A	NODE_1_length_3909467_cov_533.478_ID_22129	AUO97b_03104	NOT
fig|400667.82.peg.2982	maeB	Ile22fs	0	0	0.021277	0	0	0.021277	NADP-dependent malic enzyme (EC 1.1.1.40)	frameshift_variant	3225861	TC	T	0	A	NODE_1_length_3909467_cov_533.478_ID_22129	AUO97b_03117	NOT
fig|400667.82.peg.533	dapA_3	Met27Arg	0	0	0	0.021277	0	0.021277	1-pyrroline-4-hydroxy-2-carboxylate deaminase (EC 3.5.4.22)	missense_variant	528819	A	C	0	A	NODE_1_length_3909467_cov_533.478_ID_22129	AUO97b_00673	NOT
us_fig|400667.82.peg.3550<>ds_fig|400667.82.peg.3551	us_-<>ds_-		0	0	0	0.021277	0	0.021277	us_Predicted transcriptional regulator of NADH dehydrogenase, Rrf2 family<>ds_Outer membrane protein romA	intergenic_region	3808478	T	C	0	A	NODE_1_length_3909467_cov_533.478_ID_22129	us_AUO97b_03686<>ds_AUO97b_03687	NOT
fig|400667.82.peg.1320	-	Gly194Asp	0	0.021277	0	0	0	0.021277	FIG021862: membrane protein, exporter	missense_variant	1390012	C	T	0	A	NODE_1_length_3909467_cov_533.478_ID_22129	AUO97b_01459	NOT
ds_fig|400667.82.peg.445<>ds_fig|400667.82.peg.446	ds_sufS<>ds_-		0	0.021277	0	0	0	0.021277	ds_Cysteine desulfurase (EC 2.8.1.7)<>ds_Threonine efflux protein	intergenic_region	431729	T	C	0	A	NODE_1_length_3909467_cov_533.478_ID_22129	ds_AUO97b_00585<>ds_AUO97b_00586	NOT
fig|400667.82.peg.3635	-	Arg74Leu	0	0	0	0.021201	0	0.021201	Hydrolase, alpha/beta fold family	missense_variant	3889538	C	A	0	A	NODE_1_length_3909467_cov_533.478_ID_22129	AUO97b_03771	NOT
fig|400667.82.peg.3134	metI_1	Leu99Ser	0.021164	0	0	0	0	0.021164	Methionine ABC transporter permease protein	missense_variant	3380739	A	G	0	A	NODE_1_length_3909467_cov_533.478_ID_22129	AUO97b_03269	NOT
fig|400667.82.peg.1511	-	Ala56fs	0.021164	0	0	0	0	0.021164	TPR repeat	frameshift_variant	1601068	CT	C	0	A	NODE_1_length_3909467_cov_533.478_ID_22129	AUO97b_01650	NOT
fig|400667.82.peg.1818	purK	Leu137Ile	0	0.021164	0	0	0	0.021164	N5-carboxyaminoimidazole ribonucleotide synthase (EC 6.3.4.18)	missense_variant	1945842	G	T	0	A	NODE_1_length_3909467_cov_533.478_ID_22129	AUO97b_01955	NOT
ds_fig|400667.82.peg.2279<>us_fig|400667.82.peg.2280	ds_-<>us_-		0	0	0	0	0.021127	0.021127	ds_FIG00350107: hypothetical protein<>us_FIG00350353: hypothetical protein	intergenic_region	2423489	CT	C	0	A	NODE_1_length_3909467_cov_533.478_ID_22129	ds_AUO97b_02415<>us_AUO97b_02416	NOT
fig|400667.82.peg.901	-	Met35fs	0	0	0	0	0.021127	0.021127	hypothetical protein	frameshift_variant	919946	AT	A	0	A	NODE_1_length_3909467_cov_533.478_ID_22129	AUO97b_01041	NOT
fig|400667.82.peg.1121	-	Gln247Gln	0	0	0.021097	0	0	0.021097	Inner-membrane proton/drug antiporter (MSF type) of tripartite multidrug efflux system	synonymous_variant	1161004	A	G	0	A	NODE_1_length_3909467_cov_533.478_ID_22129	AUO97b_01261	NOT
fig|400667.82.peg.2306	-	Trp45Arg	0	0	0.021053	0	0	0.021053	FIG00351533: hypothetical protein	missense_variant	2454781	T	C	0	A	NODE_1_length_3909467_cov_533.478_ID_22129	AUO97b_02442	NOT
fig|400667.82.peg.3594	adhA	Val247Met	0.021053	0	0	0	0	0.021053	Cinnamyl alcohol dehydrogenase/reductase (EC 1.1.1.195) @ Alcohol dehydrogenase (EC 1.1.1.1)	missense_variant	3852011	G	A	0	A	NODE_1_length_3909467_cov_533.478_ID_22129	AUO97b_03730	NOT
fig|400667.82.peg.1468	priA	Ile46Ile	0.021008	0	0	0	0	0.021008	Helicase PriA essential for oriC/DnaA-independent DNA replication	synonymous_variant	1544897	T	C	0	A	NODE_1_length_3909467_cov_533.478_ID_22129	AUO97b_01607	NOT
fig|400667.82.peg.1971	-	Ser239Ala	0	0	0.021008	0	0	0.021008	Uricase (urate oxidase) (EC 1.7.3.3)	missense_variant	2111306	A	C	0	A	NODE_1_length_3909467_cov_533.478_ID_22129	AUO97b_02107	NOT
fig|400667.82.peg.3574	rhmT_2	Asn385Asn	0	0.020942	0	0	0	0.020942	Uncharacterized MFS-type transporter	synonymous_variant	3828462	A	G	0	A	NODE_1_length_3909467_cov_533.478_ID_22129	AUO97b_03710	NOT
fig|400667.82.peg.2952	basI	Lys118fs	0	0	0	0	0.020942	0.020942	4'-phosphopantetheinyl transferase entD (EC 2.7.8.-)	frameshift_variant	3185120	CA	C	0	A	NODE_1_length_3909467_cov_533.478_ID_22129	AUO97b_03087	NOT
fig|400667.82.peg.284	kdsB	Arg59His	0.020942	0	0	0	0	0.020942	3-deoxy-manno-octulosonate cytidylyltransferase (EC 2.7.7.38)	missense_variant	268111	C	T	0	A	NODE_1_length_3909467_cov_533.478_ID_22129	AUO97b_00424	NOT
fig|400667.82.peg.1062	dnaG	Asp311Ala	0	0.020921	0	0	0	0.020921	DNA primase DnaG	missense_variant	1098479	A	C	0	A	NODE_1_length_3909467_cov_533.478_ID_22129	AUO97b_01202	NOT
fig|400667.82.peg.805	ydcW	Thr93Thr	0	0.020906	0	0	0	0.020906	4-aminobutyraldehyde dehydrogenase (EC 1.2.1.19)	synonymous_variant	806307	A	C	0	A	NODE_1_length_3909467_cov_533.478_ID_22129	AUO97b_00945	NOT
fig|400667.82.peg.3158	cyoA	Ala328Ala	0	0.020896	0	0	0	0.020896	Cytochrome O ubiquinol oxidase subunit II (EC 1.10.3.-)	synonymous_variant	3404523	A	G	0	A	NODE_1_length_3909467_cov_533.478_ID_22129	AUO97b_03293	NOT
fig|400667.82.peg.2670	-	Phe118Phe	0	0	0.020833	0	0	0.020833	hypothetical protein	synonymous_variant	2868227	A	G	0	A	NODE_1_length_3909467_cov_533.478_ID_22129	AUO97b_02805	NOT
fig|400667.82.peg.2115	czcA	Ile763Ile	0.020833	0	0	0	0	0.020833	Cobalt/zinc/cadmium efflux RND transporter, transmembrane protein CzcA	synonymous_variant	2261513	T	C	0	A	NODE_1_length_3909467_cov_533.478_ID_22129	AUO97b_02251	NOT
fig|400667.82.peg.1062	dnaG	Arg257His	0.020833	0	0	0	0	0.020833	DNA primase DnaG	missense_variant	1098317	G	A	0	A	NODE_1_length_3909467_cov_533.478_ID_22129	AUO97b_01202	NOT
fig|400667.82.peg.2045	-	Trp279Arg	0.020833	0	0	0	0	0.020833	Transcriptional regulator, LysR family	missense_variant	2196128	A	G	0	A	NODE_1_length_3909467_cov_533.478_ID_22129	AUO97b_02181	NOT
fig|400667.82.peg.552	icmF	Ser963Ile	0	0	0	0	0.020833	0.020833	T6SS component TssM (IcmF/VasK)	missense_variant	548684	C	A	0	A	NODE_1_length_3909467_cov_533.478_ID_22129	AUO97b_00692	NOT
fig|400667.82.peg.298	pgk	Ala130Ala	0	0	0	0	0.020833	0.020833	Phosphoglycerate kinase (EC 2.7.2.3)	synonymous_variant	282584	T	C	0	A	NODE_1_length_3909467_cov_533.478_ID_22129	AUO97b_00438	NOT
fig|400667.82.peg.84	chr	Ile244Asn	0	0	0.020833	0	0	0.020833	Chromate transport protein ChrA	missense_variant	84108	T	A	0	A	NODE_1_length_3909467_cov_533.478_ID_22129	AUO97b_00224	NOT
fig|400667.82.peg.3126	-	Thr88Lys	0	0	0	0	0.020833	0.020833	Permease of the drug/metabolite transporter (DMT) superfamily	missense_variant	3372501	G	T	0	A	NODE_1_length_3909467_cov_533.478_ID_22129	AUO97b_03261	NOT
fig|400667.82.peg.1260	mazG	Ala40Val	0	0	0.020833	0	0	0.020833	Nucleoside triphosphate pyrophosphohydrolase MazG (EC 3.6.1.8)	missense_variant	1319821	G	A	0	A	NODE_1_length_3909467_cov_533.478_ID_22129	AUO97b_01399	NOT
fig|400667.82.peg.378	purT	Ala145Ala	0	0	0	0.020772	0	0.020772	Formate-dependent phosphoribosylglycinamide formyltransferase	synonymous_variant	356573	T	G	0	A	NODE_1_length_3909467_cov_533.478_ID_22129	AUO97b_00518	NOT
fig|400667.82.peg.2630	carB	Ser953Ser	0	0	0	0.020761	0	0.020761	Carbamoyl-phosphate synthase large chain (EC 6.3.5.5)	synonymous_variant	2820162	A	G	0	A	NODE_1_length_3909467_cov_533.478_ID_22129	AUO97b_02765	NOT
fig|400667.82.peg.1668	atpD	Thr253Thr	0	0	0.020761	0	0	0.020761	ATP synthase beta chain (EC 3.6.3.14)	synonymous_variant	1774211	T	G	0	A	NODE_1_length_3909467_cov_533.478_ID_22129	AUO97b_01806	NOT
fig|400667.82.peg.2310	pssA	Asn271fs	0	0	0.020747	0	0	0.020747	CDP-diacylglycerol--serine O-phosphatidyltransferase (EC 2.7.8.8) @ Archaetidylserine synthase (EC 2.7.8.38)	frameshift_variant	2457963	TA	T	0	A	NODE_1_length_3909467_cov_533.478_ID_22129	AUO97b_02446	NOT
fig|400667.82.peg.1236	-	Ala62Ser	0	0.020725	0	0	0	0.020725	conserved hypothetical protein%3B putative exported protein	missense_variant	1299012	G	T	0	A	NODE_1_length_3909467_cov_533.478_ID_22129	AUO97b_01375	NOT
fig|400667.82.peg.1564	hemD	Glu192Gly	0	0	0	0.020725	0	0.020725	Uroporphyrinogen-III synthase (EC 4.2.1.75)	missense_variant	1661924	T	C	0	A	NODE_1_length_3909467_cov_533.478_ID_22129	AUO97b_01703	NOT
us_fig|400667.82.peg.151<>ds_fig|400667.82.peg.152	us_-<>ds_mbtK		0	0.020725	0	0	0	0.020725	us_CbbY family protein<>ds_Siderophore synthetase small component, acetyltransferase	intergenic_region	149794	T	C	0	A	NODE_1_length_3909467_cov_533.478_ID_22129	us_AUO97b_00291<>ds_AUO97b_00292	NOT
fig|400667.82.peg.3610	-	Thr113fs	0	0	0	0	0.020725	0.020725	Transcriptional activator	frameshift_variant	3865309	G	GA	0	A	NODE_1_length_3909467_cov_533.478_ID_22129	AUO97b_03746	NOT
fig|400667.82.peg.167	-	His429Gln	0	0	0	0	0.02071	0.02071	Acyl-CoA dehydrogenase (EC 1.3.8.1), Mycobacterial subgroup FadE24	missense_variant	169499	T	G	0	A	NODE_1_length_3909467_cov_533.478_ID_22129	AUO97b_00307	NOT
fig|400667.82.peg.3354	-	Leu174*	0	0.02069	0	0	0	0.02069	hypothetical protein	stop_gained	3603562	A	T	0	A	NODE_1_length_3909467_cov_533.478_ID_22129	AUO97b_03489	NOT
fig|400667.82.peg.2082	aqpZ	Val191Ala	0	0	0	0	0.02069	0.02069	Aquaporin Z	missense_variant	2226084	A	G	0	A	NODE_1_length_3909467_cov_533.478_ID_22129	AUO97b_02218	NOT
fig|400667.82.peg.2630	carB	Trp71Cys	0.020619	0	0	0	0	0.020619	Carbamoyl-phosphate synthase large chain (EC 6.3.5.5)	missense_variant	2822808	C	A	0	A	NODE_1_length_3909467_cov_533.478_ID_22129	AUO97b_02765	NOT
fig|400667.82.rna.23;fig|400667.82.rna.23;fig|400667.82.rna.23	-;-;-		0.020619	0	0	0	0	0.020619	tRNA-Met-CAT;tRNA-Met-CAT;tRNA-Met-CAT	intergenic_region	1591449	G	A	0	A	NODE_1_length_3909467_cov_533.478_ID_22129	-;-;-	IN_REPEAT
fig|400667.82.peg.1391	-	Ala367Ala	0	0	0.020619	0	0	0.020619	Inner membrane protein YbaL, KefB/KefC family	synonymous_variant	1465460	T	C	0	A	NODE_1_length_3909467_cov_533.478_ID_22129	AUO97b_01530	NOT
fig|400667.82.peg.3157	cyoB	Leu418Ser	0	0.020619	0	0	0	0.020619	Cytochrome O ubiquinol oxidase subunit I (EC 1.10.3.-)	missense_variant	3403198	A	G	0	A	NODE_1_length_3909467_cov_533.478_ID_22129	AUO97b_03292	NOT
fig|400667.82.peg.526	-	Ala29Ala	0	0.020619	0	0	0	0.020619	Transcriptional regulator, AraC family	synonymous_variant	522107	A	G	0	A	NODE_1_length_3909467_cov_533.478_ID_22129	AUO97b_00666	NOT
fig|400667.82.peg.1800	ileS	His74Pro	0	0	0.020576	0	0	0.020576	Isoleucyl-tRNA synthetase (EC 6.1.1.5)	missense_variant	1921941	A	C	0	A	NODE_1_length_3909467_cov_533.478_ID_22129	AUO97b_01938	NOT
fig|400667.82.peg.352	-	Gln89Arg	0	0	0	0	0.020576	0.020576	hypothetical protein	missense_variant	333552	T	C	0	A	NODE_1_length_3909467_cov_533.478_ID_22129	AUO97b_00492	NOT
fig|400667.82.peg.676	rlmL	Val154Ala	0	0	0	0	0.020576	0.020576	23S rRNA (guanine(2445)-N(2))-methyltransferase (EC 2.1.1.173) / 23S rRNA (guanine(2069)-N(7))-methyltransferase (EC 2.1.1.264)	missense_variant	684778	T	C	0	A	NODE_1_length_3909467_cov_533.478_ID_22129	AUO97b_00816	NOT
fig|400667.82.peg.51	-	Phe289fs	0.020548	0	0	0	0	0.020548	putative oxygenase subunit	frameshift_variant	49245	CA	C	0	A	NODE_1_length_3909467_cov_533.478_ID_22129	AUO97b_00191	NOT
us_fig|400667.82.peg.600<>ds_fig|400667.82.peg.601	us_lpxL<>ds_-		0	0	0	0	0.020548	0.020548	us_Lipid A biosynthesis lauroyl acyltransferase (EC 2.3.1.241)<>ds_diguanylate cyclase/phosphodiesterase (GGDEF & EAL domains) with PAS/PAC sensor(s)	intergenic_region	610381	A	G	0	A	NODE_1_length_3909467_cov_533.478_ID_22129	us_AUO97b_00740<>ds_AUO97b_00741	NOT
fig|400667.82.peg.3162	pgaA	Gln201*	0	0	0.020513	0	0	0.020513	Biofilm PGA outer membrane secretin PgaA	stop_gained	3411034	C	T	0	A	NODE_1_length_3909467_cov_533.478_ID_22129	AUO97b_03297	NOT
fig|400667.82.peg.35	ppk1	Asn372Ser	0	0	0	0.020492	0	0.020492	Polyphosphate kinase (EC 2.7.4.1)	missense_variant	33898	T	C	0	A	NODE_1_length_3909467_cov_533.478_ID_22129	AUO97b_00175	NOT
fig|400667.82.peg.3453	yqiJ	Ile44fs	0	0	0	0	0.020492	0.020492	hypothetical protein	frameshift_variant	3703859	AT	A	0	A	NODE_1_length_3909467_cov_533.478_ID_22129	AUO97b_03589	NOT
fig|400667.82.peg.1115	-	Pro95Pro	0	0	0	0	0.020468	0.020468	[4Fe-4S] cluster assembly scaffold protein Mrp (=ApbC)	synonymous_variant	1155137	A	C	0	A	NODE_1_length_3909467_cov_533.478_ID_22129	AUO97b_01255	NOT
fig|400667.82.peg.1188	-	Ser263Ser	0	0	0	0.020408	0	0.020408	Co/Zn/Cd efflux system component	synonymous_variant	1241884	A	G	0	A	NODE_1_length_3909467_cov_533.478_ID_22129	AUO97b_01328	NOT
fig|400667.82.peg.2813	sdh	Thr6Thr	0	0	0	0.020305	0	0.020305	NADP-dependent 3-hydroxy acid dehydrogenase YdfG (EC 1.1.1.381) @ 3-hydroxypropionate dehydrogenase (EC 1.1.1.298)	synonymous_variant	3019561	A	G	0	A	NODE_1_length_3909467_cov_533.478_ID_22129	AUO97b_02948	NOT
fig|400667.82.peg.3078	-	Pro26Ser	0	0	0.020305	0	0	0.020305	Exported zinc metalloprotease YfgC precursor	missense_variant	3325666	C	T	0	A	NODE_1_length_3909467_cov_533.478_ID_22129	AUO97b_03213	NOT
fig|400667.82.peg.3154	cyoE	Phe264fs	0	0	0.02027	0	0	0.02027	Heme O synthase, protoheme IX farnesyltransferase, COX10-CtaB	frameshift_variant	3400703	GA	G	0	A	NODE_1_length_3909467_cov_533.478_ID_22129	AUO97b_03289	NOT
fig|400667.82.peg.3603	pncB	Ile372Met	0	0	0	0.020231	0	0.020231	Nicotinamide phosphoribosyltransferase (EC 2.4.2.12)	missense_variant	3859914	T	G	0	A	NODE_1_length_3909467_cov_533.478_ID_22129	AUO97b_03739	NOT
fig|400667.82.peg.156	-	Asn78fs	0	0	0	0	0.020202	0.020202	Outer membrane receptor proteins, likely involved in siderophore uptake @ TonB-dependent siderophore receptor	frameshift_variant	154902	AT	A	0	A	NODE_1_length_3909467_cov_533.478_ID_22129	AUO97b_00296	NOT
fig|400667.82.peg.2760	-	Cys173Gly	0	0	0	0.020202	0	0.020202	Multidrug resistance protein norM	missense_variant	2973664	T	G	0	A	NODE_1_length_3909467_cov_533.478_ID_22129	AUO97b_02895	NOT
ds_fig|400667.82.peg.1637<>us_fig|400667.82.peg.1638	ds_-<>us_-		0.020202	0	0	0	0	0.020202	ds_Uncharacterized MFS-type transporter<>us_Lyzozyme M1 (1,4-beta-N-acetylmuramidase) (EC 3.2.1.17)	intergenic_region	1740651	C	A	0	A	NODE_1_length_3909467_cov_533.478_ID_22129	ds_AUO97b_01776<>us_AUO97b_01777	NOT
fig|400667.82.peg.3239	-	Gly63Gly	0.020202	0	0	0	0	0.020202	Short-chain dehydrogenase, associated with 2-hydroxychromene-2-carboxylate isomerase family protein	synonymous_variant	3499706	C	T	0	A	NODE_1_length_3909467_cov_533.478_ID_22129	AUO97b_03374	NOT
fig|400667.82.peg.2423	aspS	Ala554Val	0	0.020202	0	0	0	0.020202	Aspartyl-tRNA synthetase (EC 6.1.1.12) @ Aspartyl-tRNA(Asn) synthetase (EC 6.1.1.23)	missense_variant	2585545	G	A	0	A	NODE_1_length_3909467_cov_533.478_ID_22129	AUO97b_02557	NOT
fig|400667.82.peg.3156	cyoC	Leu189Ile	0	0	0.020202	0	0	0.020202	Cytochrome O ubiquinol oxidase subunit III (EC 1.10.3.-)	missense_variant	3401890	G	T	0	A	NODE_1_length_3909467_cov_533.478_ID_22129	AUO97b_03291	NOT
fig|400667.82.peg.3347	-	Arg179Ser	0	0	0	0.020134	0	0.020134	Phage-related protein, tail component	missense_variant	3597306	C	A	0	A	NODE_1_length_3909467_cov_533.478_ID_22129	AUO97b_03482	NOT
fig|400667.82.peg.820	-	Gln177Arg	0	0	0	0	0.020134	0.020134	Transcriptional regulator, LysR family	missense_variant	824412	A	G	0	A	NODE_1_length_3909467_cov_533.478_ID_22129	AUO97b_00960	NOT
fig|400667.82.peg.2057	-	Ala203Ala	0	0	0	0	0.020134	0.020134	Oxidoreductase, aldo/keto reductase family	synonymous_variant	2207535	A	G	0	A	NODE_1_length_3909467_cov_533.478_ID_22129	AUO97b_02193	NOT
fig|400667.82.peg.3520	ophA1	Ser109Gly	0	0	0	0.020134	0	0.020134	Flavodoxin reductases (ferredoxin-NADPH reductases) family 1	missense_variant	3772749	A	G	0	A	NODE_1_length_3909467_cov_533.478_ID_22129	AUO97b_03656	NOT
fig|400667.82.peg.2152	spoT_2	Ala331Thr	0	0	0.020101	0	0	0.020101	Guanosine-3',5'-bis(diphosphate) 3'-pyrophosphohydrolase (EC 3.1.7.2) / GTP pyrophosphokinase (EC 2.7.6.5), (p)ppGpp synthetase II	missense_variant	2305895	C	T	0	A	NODE_1_length_3909467_cov_533.478_ID_22129	AUO97b_02288	NOT
fig|400667.82.peg.1911	hutC	Asn63Asn	0	0	0.020067	0	0	0.020067	Histidine utilization repressor	synonymous_variant	2045523	C	T	0	A	NODE_1_length_3909467_cov_533.478_ID_22129	AUO97b_02047	NOT
fig|400667.82.peg.1638	-	Pro45Pro	0	0	0	0.02	0	0.02	Lyzozyme M1 (1,4-beta-N-acetylmuramidase) (EC 3.2.1.17)	synonymous_variant	1740855	A	C	0	A	NODE_1_length_3909467_cov_533.478_ID_22129	AUO97b_01777	NOT
fig|400667.82.peg.2542	cysH	Thr79Thr	0	0	0	0.02	0	0.02	Adenylyl-sulfate reductase [thioredoxin] (EC 1.8.4.10)	synonymous_variant	2716813	A	C	0	A	NODE_1_length_3909467_cov_533.478_ID_22129	AUO97b_02677	NOT
fig|400667.82.peg.548	clpV	Leu671Ser	0	0	0.02	0	0	0.02	T6SS AAA+ chaperone ClpV (TssH)	missense_variant	543469	A	G	0	A	NODE_1_length_3909467_cov_533.478_ID_22129	AUO97b_00688	NOT
fig|400667.82.peg.2033	-	Trp108Arg	0	0	0	0	0.02	0.02	GlpM protein	missense_variant	2183771	T	C	0	A	NODE_1_length_3909467_cov_533.478_ID_22129	AUO97b_02169	NOT
us_fig|400667.82.peg.715<>ds_fig|400667.82.peg.716	us_-<>ds_-		0	0	0	0.01992	0	0.01992	us_hypothetical protein<>ds_hypothetical protein	intergenic_region	724670	T	C	0	A	NODE_1_length_3909467_cov_533.478_ID_22129	us_AUO97b_00855<>ds_AUO97b_00856	NOT
fig|400667.82.peg.2379	-	Asp60fs	0	0.0199	0	0	0	0.0199	Co/Zn/Cd efflux system component	frameshift_variant	2538566	CT	C	0	A	NODE_1_length_3909467_cov_533.478_ID_22129	AUO97b_02513	NOT
fig|400667.82.peg.918	-	Glu118Lys	0	0	0.0199	0	0	0.0199	Lipase	missense_variant	938232	G	A	0	A	NODE_1_length_3909467_cov_533.478_ID_22129	AUO97b_01058	NOT
fig|400667.82.peg.2744	-	Ser177fs	0	0.019868	0	0	0	0.019868	Isochorismatase (EC 3.3.2.1) of siderophore biosynthesis	frameshift_variant	2950796	AT	A	0	A	NODE_1_length_3909467_cov_533.478_ID_22129	AUO97b_02879	NOT
fig|400667.82.peg.1915	proY	Ser181Gly	0	0	0.019868	0	0	0.019868	Histidine transport protein (permease)	missense_variant	2050818	A	G	0	A	NODE_1_length_3909467_cov_533.478_ID_22129	AUO97b_02051	NOT
fig|400667.82.peg.517	paaJ	Cys156Gly	0	0.019841	0	0	0	0.019841	1,2-phenylacetyl-CoA epoxidase, subunit D (EC 1.14.13.149)	missense_variant	509873	A	C	0	A	NODE_1_length_3909467_cov_533.478_ID_22129	AUO97b_00657	NOT
fig|400667.82.peg.2630	carB	Thr53Ser	0	0	0	0.019802	0	0.019802	Carbamoyl-phosphate synthase large chain (EC 6.3.5.5)	missense_variant	2822863	G	C	0	A	NODE_1_length_3909467_cov_533.478_ID_22129	AUO97b_02765	NOT
fig|400667.82.peg.947	-	Pro541Pro	0	0	0	0.019802	0	0.019802	Thiamine pyrophosphate-requiring enzymes	synonymous_variant	973078	C	T	0	A	NODE_1_length_3909467_cov_533.478_ID_22129	AUO97b_01087	NOT
fig|400667.82.peg.2613	lpdG	His341His	0	0	0.019802	0	0	0.019802	Dihydrolipoamide dehydrogenase of 2-oxoglutarate dehydrogenase (EC 1.8.1.4)	synonymous_variant	2794348	C	T	0	A	NODE_1_length_3909467_cov_533.478_ID_22129	AUO97b_02748	NOT
fig|400667.82.peg.947	-	Leu353Pro	0	0.019802	0	0	0	0.019802	Thiamine pyrophosphate-requiring enzymes	missense_variant	973643	A	G	0	A	NODE_1_length_3909467_cov_533.478_ID_22129	AUO97b_01087	NOT
fig|400667.82.peg.1182	-	Phe68Val	0	0	0.019763	0	0	0.019763	zinc-binding dehydrogenase	missense_variant	1235906	A	C	0	A	NODE_1_length_3909467_cov_533.478_ID_22129	AUO97b_01322	NOT
fig|400667.82.peg.1351	gntT	Ala196Ala	0	0.019763	0	0	0	0.019763	Gluconate transporter family protein	synonymous_variant	1421593	T	C	0	A	NODE_1_length_3909467_cov_533.478_ID_22129	AUO97b_01490	NOT
fig|400667.82.peg.1119	rhtC_4	Leu67fs	0	0	0.019737	0	0	0.019737	Threonine efflux protein	frameshift_variant	1159319	TA	T	0	A	NODE_1_length_3909467_cov_533.478_ID_22129	AUO97b_01259	NOT
fig|400667.82.peg.1018	-	Ser429*	0	0.019737	0	0	0	0.019737	Phosphoglucomutase (EC 5.4.2.2) @ Phosphomannomutase (EC 5.4.2.8)	stop_gained	1049609	G	C	0	A	NODE_1_length_3909467_cov_533.478_ID_22129	AUO97b_01158	NOT
ds_fig|400667.82.peg.750<>us_fig|400667.82.peg.751	ds_-<>us_lysC		0	0	0.019737	0.01626	0	0.019737	ds_hypothetical protein<>us_Aspartokinase (EC 2.7.2.4)	intergenic_region	745677	T	C	0	A	NODE_1_length_3909467_cov_533.478_ID_22129	ds_AUO97b_00890<>us_AUO97b_00891	NOT
ds_fig|400667.82.peg.2587<>us_fig|400667.82.peg.2588	ds_lolA<>us_-		0	0	0	0.019737	0	0.019737	ds_Outer membrane lipoprotein carrier protein LolA<>us_Chromosome segregation ATPases	intergenic_region	2767029	A	G	0	A	NODE_1_length_3909467_cov_533.478_ID_22129	ds_AUO97b_02722<>us_AUO97b_02723	NOT
fig|400667.82.peg.1204	-	Ser343Ser	0	0	0	0.019685	0	0.019685	Long-chain fatty acid transport protein	synonymous_variant	1258040	T	C	0	A	NODE_1_length_3909467_cov_533.478_ID_22129	AUO97b_01344	IN_REPEAT
fig|400667.82.peg.2091	-	Asp20Asp	0	0.019672	0	0	0	0.019672	Transcriptional regulator, Xre family	synonymous_variant	2232875	T	C	0	A	NODE_1_length_3909467_cov_533.478_ID_22129	AUO97b_02227	NOT
fig|400667.82.peg.1455	hemH	Thr255Thr	0	0.019663	0	0	0	0.019663	Ferrochelatase, protoheme ferro-lyase (EC 4.99.1.1)	synonymous_variant	1532869	A	G	0	A	NODE_1_length_3909467_cov_533.478_ID_22129	AUO97b_01594	NOT
fig|400667.82.peg.1785	ubiG	Val54fs	0.019608	0	0	0	0	0.019608	3-demethylubiquinol 3-O-methyltransferase (EC 2.1.1.64) @ 2-polyprenyl-6-hydroxyphenyl methylase (EC 2.1.1.222)	frameshift_variant	1907868	T	TA	0	A	NODE_1_length_3909467_cov_533.478_ID_22129	AUO97b_01923	NOT
fig|400667.82.peg.2288	-	Ile566Ile	0	0	0	0.019608	0	0.019608	hypothetical protein	synonymous_variant	2435204	G	A	0	A	NODE_1_length_3909467_cov_533.478_ID_22129	AUO97b_02424	IN_REPEAT
fig|400667.82.peg.1937	-	Ser88Leu	0.019608	0	0	0	0	0.019608	Catalase KatE (EC 1.11.1.6)	missense_variant	2073069	C	T	0	A	NODE_1_length_3909467_cov_533.478_ID_22129	AUO97b_02073	NOT
fig|400667.82.peg.136	-	Ala10Val	0	0	0	0.019608	0	0.019608	Transcriptional regulator YbiH, TetR family	missense_variant	133286	C	T	0	A	NODE_1_length_3909467_cov_533.478_ID_22129	AUO97b_00276	IN_REPEAT
fig|400667.82.peg.3222	eat	Ile122Ile	0	0	0.019608	0	0	0.019608	Small molecule diffusion facilitator (permease)	synonymous_variant	3478903	A	T	0	A	NODE_1_length_3909467_cov_533.478_ID_22129	AUO97b_03357	NOT
fig|400667.82.peg.616	-	Lys309fs	0.019608	0	0	0	0	0.019608	Type I secretion outer membrane protein, TolC family	frameshift_variant	625829	GT	G	0	A	NODE_1_length_3909467_cov_533.478_ID_22129	AUO97b_00756	NOT
fig|400667.82.peg.234	-	Leu100Ser	0	0	0.019608	0	0	0.019608	Phage terminase, small subunit	missense_variant	235044	A	G	0	A	NODE_1_length_3909467_cov_533.478_ID_22129	AUO97b_00374	NOT
fig|400667.82.peg.480	mmgC_6	Leu90Trp	0	0.019608	0	0	0	0.019608	Isovaleryl-CoA dehydrogenase (EC 1.3.8.4)	missense_variant	465770	T	G	0	A	NODE_1_length_3909467_cov_533.478_ID_22129	AUO97b_00620	NOT
fig|400667.82.peg.3114	proP	Gln229Pro	0	0.019608	0	0	0	0.019608	L-Proline/Glycine betaine transporter ProP	missense_variant	3360755	T	G	0	A	NODE_1_length_3909467_cov_533.478_ID_22129	AUO97b_03249	NOT
fig|400667.82.peg.730	-	Tyr92Asp	0	0.019608	0	0	0	0.019608	hypothetical protein	missense_variant	735609	A	C	0	A	NODE_1_length_3909467_cov_533.478_ID_22129	AUO97b_00870	NOT
fig|400667.82.peg.1470	hslO	Leu30fs	0	0.019544	0	0	0	0.019544	33 kDa chaperonin HslO	frameshift_variant	1549156	AT	A	0	A	NODE_1_length_3909467_cov_533.478_ID_22129	AUO97b_01609	NOT
fig|400667.82.peg.2535	mreB	Gln52Gln	0	0.019544	0	0	0	0.019544	Rod shape-determining protein MreB	synonymous_variant	2710086	A	G	0	A	NODE_1_length_3909467_cov_533.478_ID_22129	AUO97b_02670	NOT
fig|400667.82.peg.510	paaX	Asp108Gly	0	0	0	0	0.019531	0.019531	Phenylacetic acid degradation operon negative regulatory protein PaaX	missense_variant	502706	T	C	0	A	NODE_1_length_3909467_cov_533.478_ID_22129	AUO97b_00650	NOT
ds_fig|400667.82.peg.3474<>us_fig|400667.82.peg.3475	ds_fadH<>us_-		0	0.019531	0	0	0	0.019531	ds_2,4-dienoyl-CoA reductase [NADPH] (EC 1.3.1.34)<>us_hypothetical protein	intergenic_region	3729089	T	G	0	A	NODE_1_length_3909467_cov_533.478_ID_22129	ds_AUO97b_03610<>us_AUO97b_03611	NOT
fig|400667.82.peg.1704	-	Tyr137Tyr	0.019531	0	0	0	0	0.019531	Polyketide synthase modules and related proteins	synonymous_variant	1813367	A	G	0	A	NODE_1_length_3909467_cov_533.478_ID_22129	AUO97b_01842	NOT
fig|400667.82.peg.378	purT	Val189Val	0	0	0.019531	0	0	0.019531	Formate-dependent phosphoribosylglycinamide formyltransferase	synonymous_variant	356705	T	G	0	A	NODE_1_length_3909467_cov_533.478_ID_22129	AUO97b_00518	NOT
fig|400667.82.peg.2066	-	Leu345Phe	0	0.019512	0	0	0	0.019512	hypothetical protein	missense_variant	2214817	A	T	0	A	NODE_1_length_3909467_cov_533.478_ID_22129	AUO97b_02202	NOT
ds_fig|400667.82.peg.1032<>ds_fig|400667.82.peg.1033	ds_bpt<>ds_rimI		0	0	0.019512	0	0	0.019512	ds_Arginyl-tRNA--protein transferase (EC 2.3.2.8)<>ds_Ribosomal-protein-S18p-alanine acetyltransferase (EC 2.3.1.128)	intergenic_region	1065839	G	A	0	A	NODE_1_length_3909467_cov_533.478_ID_22129	ds_AUO97b_01172<>ds_AUO97b_01173	NOT
fig|400667.82.peg.817	-	Pro42fs	0	0	0	0.019481	0	0.019481	FAD-binding monooxygenase, PheA/TfdB family, similarity to 2,4-dichlorophenol 6-monooxygenase	frameshift_variant	820725	GA	G	0	A	NODE_1_length_3909467_cov_533.478_ID_22129	AUO97b_00957	NOT
fig|400667.82.peg.3196	acnB	Thr27Thr	0	0	0	0.01938	0	0.01938	Aconitate hydratase 2 (EC 4.2.1.3) @ 2-methylisocitrate dehydratase (EC 4.2.1.99)	synonymous_variant	3453076	T	C	0	A	NODE_1_length_3909467_cov_533.478_ID_22129	AUO97b_03331	NOT
fig|400667.82.peg.3544	LYS1	Cys78Arg	0	0.019355	0	0	0	0.019355	Integral membrane protein	missense_variant	3802498	T	C	0	A	NODE_1_length_3909467_cov_533.478_ID_22129	AUO97b_03680	NOT
fig|400667.82.peg.2802	-	Gln10Arg	0	0	0.019324	0	0	0.019324	FIG002571: 4-hydroxybenzoyl-CoA thioesterase domain protein	missense_variant	3010934	A	G	0	A	NODE_1_length_3909467_cov_533.478_ID_22129	AUO97b_02937	NOT
fig|400667.82.peg.2501	cnrB	Ser236Tyr	0	0	0	0	0.019324	0.019324	CzcABC family efflux RND transporter, membrane fusion protein	missense_variant	2670636	G	T	0	A	NODE_1_length_3909467_cov_533.478_ID_22129	AUO97b_02636	NOT
fig|400667.82.peg.2944	basD	Ser931Pro	0.019324	0	0	0	0	0.019324	Non-ribosomal peptide synthetase modules, siderophore biosynthesis	missense_variant	3173772	A	G	0	A	NODE_1_length_3909467_cov_533.478_ID_22129	AUO97b_03079	NOT
fig|400667.82.peg.1804	-	Thr83Thr	0	0.019305	0	0	0	0.019305	FIG00350053: hypothetical protein	synonymous_variant	1926351	T	C	0	A	NODE_1_length_3909467_cov_533.478_ID_22129	AUO97b_01942	NOT
fig|400667.82.peg.1940	-	Cys237Arg	0	0	0	0.019293	0	0.019293	Thiosulfate sulfurtransferase, rhodanese (EC 2.8.1.1)	missense_variant	2077159	T	C	0	A	NODE_1_length_3909467_cov_533.478_ID_22129	AUO97b_02076	NOT
fig|400667.82.peg.1487	ubiB_2	Phe281Leu	0	0	0	0.019293	0	0.019293	Ubiquinone biosynthesis regulatory protein kinase UbiB	missense_variant	1573389	T	C	0	A	NODE_1_length_3909467_cov_533.478_ID_22129	AUO97b_01626	NOT
fig|400667.82.peg.1557	gspD	Asn432Asp	0	0	0	0	0.019284	0.019284	General secretion pathway protein D / Type II secretion outermembrane pore forming protein (PulD)	missense_variant	1655466	T	C	0	A	NODE_1_length_3909467_cov_533.478_ID_22129	AUO97b_01696	NOT
fig|400667.82.peg.119	metZ	Gly230Arg	0	0	0	0	0.019284	0.019284	O-acetylhomoserine sulfhydrylase (EC 2.5.1.49) @ O-succinylhomoserine sulfhydrylase (EC 2.5.1.48)	missense_variant	118595	C	G	0	A	NODE_1_length_3909467_cov_533.478_ID_22129	AUO97b_00259	NOT
fig|400667.82.peg.3798	-	Gly309Arg	0.013417	0.019095	0.019255	0.009429	0.015892	0.019255	Diaminopimelate decarboxylase (EC 4.1.1.20)	missense_variant	6696	G	C	0	A	NODE_3_length_13486_cov_4113.34_ID_22133	AUO97b_03810	IN_REPEAT
fig|400667.82.peg.2711	-	His274Tyr	0	0	0	0.019231	0	0.019231	DNA internalization-related competence protein ComEC/Rec2	missense_variant	2913489	C	T	0	A	NODE_1_length_3909467_cov_533.478_ID_22129	AUO97b_02846	NOT
fig|400667.82.peg.3089	mmsA	Gln268Gln	0	0	0	0.019231	0	0.019231	Malonate-semialdehyde dehydrogenase [inositol] (EC 1.2.1.18)	synonymous_variant	3337471	A	G	0	A	NODE_1_length_3909467_cov_533.478_ID_22129	AUO97b_03224	NOT
fig|400667.82.peg.1012	-	Val9Val	0	0.019231	0	0	0	0.019231	UPF0125 protein RatB	synonymous_variant	1044739	G	T	0	A	NODE_1_length_3909467_cov_533.478_ID_22129	AUO97b_01152	NOT
fig|400667.82.peg.3135	metN	Leu327fs	0.019231	0	0	0	0	0.019231	Methionine ABC transporter ATP-binding protein	frameshift_variant	3381076	TA	T	0	A	NODE_1_length_3909467_cov_533.478_ID_22129	AUO97b_03270	NOT
fig|400667.82.peg.2911	-	Lys371Glu	0	0	0.019231	0	0	0.019231	Hemolysin-type calcium-binding region	missense_variant	3137887	A	G	0	A	NODE_1_length_3909467_cov_533.478_ID_22129	AUO97b_03046	NOT
fig|400667.82.peg.1578	dksA	Asn177Lys	0	0	0	0	0.019231	0.019231	RNA polymerase-binding transcription factor DksA	missense_variant	1676803	C	G	0	A	NODE_1_length_3909467_cov_533.478_ID_22129	AUO97b_01717	NOT
fig|400667.82.peg.779	-	Gln222*	0.019231	0	0	0	0	0.019231	Putative hydroxycinnamate transporter	stop_gained	776530	G	A	0	A	NODE_1_length_3909467_cov_533.478_ID_22129	AUO97b_00919	NOT
fig|400667.82.peg.865	-	Lys154Arg	0	0	0	0	0.019231	0.019231	5-formyltetrahydrofolate cyclo-ligase (EC 6.3.3.2)	missense_variant	880227	A	G	0	A	NODE_1_length_3909467_cov_533.478_ID_22129	AUO97b_01005	NOT
fig|400667.82.peg.314	-	Phe7Ser	0	0	0	0.019157	0	0.019157	hypothetical protein	missense_variant	297256	T	C	0	A	NODE_1_length_3909467_cov_533.478_ID_22129	AUO97b_00454	NOT
fig|400667.82.peg.219	-	Gly1007Asp	0.019139	0	0	0	0	0.019139	Phage tail, tail length tape-measure protein H	missense_variant	223344	C	T	0	A	NODE_1_length_3909467_cov_533.478_ID_22129	AUO97b_00359	NOT
fig|400667.82.peg.2787	dapD	Thr6Lys	0	0	0	0	0.019108	0.019108	2,3,4,5-tetrahydropyridine-2,6-dicarboxylate N-succinyltransferase (EC 2.3.1.117)	missense_variant	2997529	G	T	0	A	NODE_1_length_3909467_cov_533.478_ID_22129	AUO97b_02922	NOT
fig|400667.82.peg.619	lptC	Ile8Ile	0	0.019084	0	0	0	0.019084	Lipopolysaccharide export system protein LptC	synonymous_variant	628835	A	G	0	A	NODE_1_length_3909467_cov_533.478_ID_22129	AUO97b_00759	NOT
fig|400667.82.peg.3079	yqeY	Ser29Gly	0	0	0	0	0.019074	0.019074	Transamidase GatB domain protein	missense_variant	3327480	T	C	0	A	NODE_1_length_3909467_cov_533.478_ID_22129	AUO97b_03214	NOT
fig|400667.82.peg.2772	-	Val253fs	0	0	0	0.019048	0	0.019048	Transposon Tn7 transposition protein tnsC	frameshift_variant	2986638	C	CA	0	A	NODE_1_length_3909467_cov_533.478_ID_22129	AUO97b_02907	NOT
fig|400667.82.peg.2934	bauF	Ile49fs	0	0	0	0.019048	0	0.019048	Iron-chelator utilization protein	frameshift_variant	3161034	AT	A	0	A	NODE_1_length_3909467_cov_533.478_ID_22129	AUO97b_03069	NOT
ds_fig|400667.82.peg.166<>us_fig|400667.82.peg.167	ds_ubiB_4<>us_-		0	0	0	0.018987	0	0.018987	ds_Uncharacterized ABC1 family protein A1S_1644<>us_Acyl-CoA dehydrogenase (EC 1.3.8.1), Mycobacterial subgroup FadE24	intergenic_region	168054	TA	T	0	A	NODE_1_length_3909467_cov_533.478_ID_22129	ds_AUO97b_00306<>us_AUO97b_00307	NOT
fig|400667.82.peg.2399	tgt	Met263Arg	0	0	0	0	0.018987	0.018987	Queuine tRNA-ribosyltransferase (EC 2.4.2.29)	missense_variant	2557447	A	C	0	A	NODE_1_length_3909467_cov_533.478_ID_22129	AUO97b_02533	NOT
fig|400667.82.peg.2044	gabD_1	Ala448Thr	0.018957	0	0	0	0	0.018957	Succinate-semialdehyde dehydrogenase [NAD(P)+] (EC 1.2.1.16)	missense_variant	2195776	G	A	0	A	NODE_1_length_3909467_cov_533.478_ID_22129	AUO97b_02180	NOT
fig|400667.82.peg.521	paaN	Gly244Ser	0.018957	0	0	0	0	0.018957	3-oxo-5,6-dehydrosuberyl-CoA semialdehyde dehydrogenase (EC 1.2.1.91) / 2-oxepin-2(3H)-ylideneacetyl-CoA hydrolase (EC 3.3.2.12)	missense_variant	513379	G	A	0	A	NODE_1_length_3909467_cov_533.478_ID_22129	AUO97b_00661	NOT
fig|400667.82.peg.1340	ndk	Ser75fs	0	0	0	0.018957	0	0.018957	Nucleoside diphosphate kinase (EC 2.7.4.6)	frameshift_variant	1408239	GA	G	0	A	NODE_1_length_3909467_cov_533.478_ID_22129	AUO97b_01479	NOT
fig|400667.82.peg.2348	-	Ser97Gly	0	0	0	0.018939	0	0.018939	Acyl-CoA thioesterase YciA, involved in membrane biogenesis	missense_variant	2502404	A	G	0	A	NODE_1_length_3909467_cov_533.478_ID_22129	AUO97b_02482	NOT
fig|400667.82.peg.1443	mdtK	Glu253Ala	0	0	0	0.018939	0	0.018939	Multidrug efflux transporter MdtK/NorM (MATE family)	missense_variant	1522630	A	C	0	A	NODE_1_length_3909467_cov_533.478_ID_22129	AUO97b_01582	NOT
fig|400667.82.peg.102	acoR_2	Leu305Arg	0	0	0	0.018919	0	0.018919	Transcriptional regulator, ArsR family	missense_variant	104080	T	G	0	A	NODE_1_length_3909467_cov_533.478_ID_22129	AUO97b_00242	NOT
fig|400667.82.peg.1630	fadD	Thr110Thr	0	0	0	0	0.018868	0.018868	Long-chain-fatty-acid--CoA ligase (EC 6.2.1.3)	synonymous_variant	1730881	A	G	0	A	NODE_1_length_3909467_cov_533.478_ID_22129	AUO97b_01769	NOT
fig|400667.82.peg.2645	glpK	Leu429fs	0	0	0	0.018868	0	0.018868	Glycerol kinase (EC 2.7.1.30)	frameshift_variant	2838515	AT	A	0	A	NODE_1_length_3909467_cov_533.478_ID_22129	AUO97b_02780	NOT
fig|400667.82.peg.1546	rpoB	Ala97Val	0.018868	0	0	0	0	0.018868	DNA-directed RNA polymerase beta subunit (EC 2.7.7.6)	missense_variant	1645345	G	A	0	A	NODE_1_length_3909467_cov_533.478_ID_22129	AUO97b_01685	NOT
fig|400667.82.peg.1396	-	Val380Val	0.018868	0	0	0	0	0.018868	ATP-dependent DNA helicase UvrD/PcrA, proteobacterial paralog	synonymous_variant	1468445	T	C	0	A	NODE_1_length_3909467_cov_533.478_ID_22129	AUO97b_01535	NOT
fig|400667.82.peg.868	lon	Arg409His	0.018868	0	0	0	0	0.018868	ATP-dependent protease La (EC 3.4.21.53) Type I	missense_variant	888923	G	A	0	A	NODE_1_length_3909467_cov_533.478_ID_22129	AUO97b_01008	NOT
fig|400667.82.peg.633	proC	Ile9Ile	0	0	0	0.018779	0	0.018779	Pyrroline-5-carboxylate reductase (EC 1.5.1.2)	synonymous_variant	640934	A	G	0	A	NODE_1_length_3909467_cov_533.478_ID_22129	AUO97b_00773	NOT
fig|400667.82.peg.1492	-	Phe434fs	0.018779	0	0	0	0	0.018779	Na(+) H(+) antiporter subunit A / Na(+) H(+) antiporter subunit B	frameshift_variant	1581073	AT	A	0	A	NODE_1_length_3909467_cov_533.478_ID_22129	AUO97b_01631	NOT
us_fig|400667.82.peg.3431<>us_fig|400667.82.peg.3432	us_-<>us_-		0	0	0	0.018779	0	0.018779	us_Hydrolase, alpha/beta fold family<>us_Integral membrane protein	intergenic_region	3686082	AC	A	0	A	NODE_1_length_3909467_cov_533.478_ID_22129	us_AUO97b_03567<>us_AUO97b_03568	NOT
fig|400667.82.peg.3300	-	Ser161fs	0.01875	0	0	0	0	0.01875	Phage repressor protein cI	frameshift_variant	3562829	GA	G	0	A	NODE_1_length_3909467_cov_533.478_ID_22129	AUO97b_03435	NOT
us_fig|400667.82.peg.2198<>us_fig|400667.82.peg.2199	us_-<>us_-		0	0	0	0	0.01875	0.01875	us_hypothetical protein<>us_hypothetical protein	intergenic_region	2353381	GA	G	0	A	NODE_1_length_3909467_cov_533.478_ID_22129	us_AUO97b_02334<>us_AUO97b_02335	NOT
fig|400667.82.peg.814	-	Thr114fs	0	0.01875	0	0	0	0.01875	Transcriptional regulator, AcrR family	frameshift_variant	816098	CT	C	0	A	NODE_1_length_3909467_cov_533.478_ID_22129	AUO97b_00954	NOT
fig|400667.82.peg.2653	-	Tyr145Asp	0	0.018727	0	0	0	0.018727	MBL-fold metallo-hydrolase superfamily	missense_variant	2847647	T	G	0	A	NODE_1_length_3909467_cov_533.478_ID_22129	AUO97b_02788	NOT
fig|400667.82.peg.3476	-	Ala39Ala	0	0	0	0	0.018727	0.018727	Lysophospholipase L1 and related esterases	synonymous_variant	3729700	T	C	0	A	NODE_1_length_3909467_cov_533.478_ID_22129	AUO97b_03612	NOT
fig|400667.82.peg.2274	rpoA	Ala13Val	0.018692	0	0	0	0	0.018692	DNA-directed RNA polymerase alpha subunit (EC 2.7.7.6)	missense_variant	2417788	C	T	0	A	NODE_1_length_3909467_cov_533.478_ID_22129	AUO97b_02410	NOT
fig|400667.82.peg.2036	yajR	Leu47Trp	0	0	0.018657	0	0	0.018657	Inner membrane transport protein YajR	missense_variant	2186149	T	G	0	A	NODE_1_length_3909467_cov_533.478_ID_22129	AUO97b_02172	NOT
fig|400667.82.peg.2950	barB	Arg349Gly	0	0	0	0	0.018634	0.018634	Efflux ABC transporter, permease/ATP-binding protein	missense_variant	3183405	A	G	0	A	NODE_1_length_3909467_cov_533.478_ID_22129	AUO97b_03085	NOT
fig|400667.82.peg.2053	-	Arg65Gly	0	0	0	0	0.018634	0.018634	LysR family transcriptional regulator STM3121	missense_variant	2204488	C	G	0	A	NODE_1_length_3909467_cov_533.478_ID_22129	AUO97b_02189	NOT
fig|400667.82.peg.717	-	Ala245Glu	0.018605	0	0	0	0	0.018605	Phage protein	missense_variant	725314	G	T	0	A	NODE_1_length_3909467_cov_533.478_ID_22129	AUO97b_00857	NOT
fig|400667.82.peg.1178	-	Gln67Arg	0.018605	0	0	0	0	0.018605	CaiB/BaiF family protein	missense_variant	1230629	T	C	0	A	NODE_1_length_3909467_cov_533.478_ID_22129	AUO97b_01318	NOT
fig|400667.82.peg.91	-	Leu253Pro	0	0	0.018587	0	0	0.018587	Sulfide:quinone oxidoreductase, Type II	missense_variant	90857	A	G	0	A	NODE_1_length_3909467_cov_533.478_ID_22129	AUO97b_00231	NOT
fig|400667.82.peg.1094	ybjJ	Leu344Arg	0	0	0.018587	0	0	0.018587	Membrane protein mosC	missense_variant	1127281	A	C	0	A	NODE_1_length_3909467_cov_533.478_ID_22129	AUO97b_01234	NOT
fig|400667.82.peg.1088	bioC	Thr208Thr	0	0.018519	0	0	0	0.018519	Malonyl-[acyl-carrier protein] O-methyltransferase (EC 2.1.1.197)	synonymous_variant	1120540	A	G	0	A	NODE_1_length_3909467_cov_533.478_ID_22129	AUO97b_01228	NOT
fig|400667.82.peg.3026	-	Ala191Ala	0	0	0	0	0.018519	0.018519	Uncharacterized protease YegQ	synonymous_variant	3273197	A	G	0	A	NODE_1_length_3909467_cov_533.478_ID_22129	AUO97b_03161	NOT
fig|400667.82.peg.2012	-	Ala168Ala	0	0	0	0	0.018462	0.018462	Uncharacterized methyltransferase PA5071	synonymous_variant	2156420	C	T	0	A	NODE_1_length_3909467_cov_533.478_ID_22129	AUO97b_02148	NOT
fig|400667.82.peg.3451	cydB	Leu97Pro	0	0	0	0	0.018462	0.018462	Cytochrome d ubiquinol oxidase subunit II (EC 1.10.3.-)	missense_variant	3700932	A	G	0	A	NODE_1_length_3909467_cov_533.478_ID_22129	AUO97b_03587	NOT
fig|400667.82.peg.901	-	Val15Ile	0	0.018433	0	0	0	0.018433	hypothetical protein	missense_variant	920007	C	T	0	A	NODE_1_length_3909467_cov_533.478_ID_22129	AUO97b_01041	NOT
fig|400667.82.peg.3530	pcaI_2	Tyr160Tyr	0.018433	0	0	0	0	0.018433	3-oxoadipate CoA-transferase subunit A (EC 2.8.3.6)	synonymous_variant	3787066	G	A	0	A	NODE_1_length_3909467_cov_533.478_ID_22129	AUO97b_03666	IN_REPEAT
fig|400667.82.peg.3366	-	Ile328Ile	0.018433	0	0	0	0	0.018433	Assimilatory nitrate reductase large subunit (EC 1.7.99.4)	synonymous_variant	3618969	T	A	0	A	NODE_1_length_3909467_cov_533.478_ID_22129	AUO97b_03501	NOT
fig|400667.82.peg.2718	hda	Ala161Thr	0	0	0.018433	0	0	0.018433	DnaA inactivator Hda (shorter homolog of DnaA)	missense_variant	2921605	G	A	0	A	NODE_1_length_3909467_cov_533.478_ID_22129	AUO97b_02853	NOT
fig|400667.82.peg.1006	-	Thr1113Thr	0	0.018405	0	0	0	0.018405	Exonuclease SbcC	synonymous_variant	1039908	T	A	0	A	NODE_1_length_3909467_cov_533.478_ID_22129	AUO97b_01146	NOT
fig|400667.82.peg.2646	glpD	Gln318Arg	0	0	0	0	0.018405	0.018405	Aerobic glycerol-3-phosphate dehydrogenase (EC 1.1.5.3)	missense_variant	2839849	A	G	0	A	NODE_1_length_3909467_cov_533.478_ID_22129	AUO97b_02781	NOT
fig|400667.82.peg.3554	-	Gly102fs	0	0.018405	0	0	0	0.018405	Oxidoreductase, short-chain dehydrogenase/reductase family	frameshift_variant	3811770	A	AT	0	A	NODE_1_length_3909467_cov_533.478_ID_22129	AUO97b_03690	NOT
fig|400667.82.peg.3164	pgaC_1	Ala69Val	0	0	0	0	0.018405	0.018405	Biofilm PGA synthesis N-glycosyltransferase PgaC (EC 2.4.-.-)	missense_variant	3414870	C	T	0	A	NODE_1_length_3909467_cov_533.478_ID_22129	AUO97b_03299	NOT
ds_fig|400667.82.peg.932<>ds_fig|400667.82.peg.933	ds_-<>ds_-		0.018405	0	0	0	0	0.018405	ds_5-methyltetrahydrofolate--homocysteine methyltransferase (EC 2.1.1.13)<>ds_Transketolase, C-terminal section (EC 2.2.1.1)	intergenic_region	957501	CT	C	0	A	NODE_1_length_3909467_cov_533.478_ID_22129	ds_AUO97b_01072<>ds_AUO97b_01073	NOT
fig|400667.82.peg.2770	-	Asp174His	0	0	0	0.018349	0	0.018349	Mobile element protein	missense_variant	2984243	C	G	0	A	NODE_1_length_3909467_cov_533.478_ID_22129	AUO97b_02905	NOT
fig|400667.82.peg.2024	actP	Thr382Ala	0	0.018315	0	0	0	0.018315	Acetate permease ActP (cation/acetate symporter)	missense_variant	2170999	A	G	0	P	NODE_1_length_3909467_cov_533.478_ID_22129	AUO97b_02160	NOT
fig|400667.82.peg.2022	rpfC	Ser382Gly	0	0	0.018315	0	0	0.018315	Two-component system sensor histidine kinase	missense_variant	2168195	T	C	0	A	NODE_1_length_3909467_cov_533.478_ID_22129	AUO97b_02158	NOT
fig|400667.82.peg.1657	-	Cys26Gly	0	0	0	0	0.018307	0.018307	Uncharacterized protein with LysM domain, COG1652	missense_variant	1763990	T	G	0	A	NODE_1_length_3909467_cov_533.478_ID_22129	AUO97b_01795	NOT
fig|400667.82.peg.1512	recN	Asp339Ala	0	0.018293	0	0	0	0.018293	DNA repair protein RecN	missense_variant	1602363	A	C	0	A	NODE_1_length_3909467_cov_533.478_ID_22129	AUO97b_01651	NOT
fig|400667.82.peg.2717	tqsA	Ile168Met	0	0	0	0.018293	0	0.018293	Putative permease often clustered with de novo purine synthesis	missense_variant	2920414	T	G	0	A	NODE_1_length_3909467_cov_533.478_ID_22129	AUO97b_02852	NOT
fig|400667.82.peg.3054	rnz	Met1?	0	0	0	0.018265	0	0.018265	Ribonuclease Z (EC 3.1.26.11)	start_lost	3305429	A	G	0	A	NODE_1_length_3909467_cov_533.478_ID_22129	AUO97b_03189	NOT
fig|400667.82.peg.936	-	Ala24Glu	0	0	0.018265	0	0	0.018265	Oxidoreductase, short-chain dehydrogenase/reductase family	missense_variant	961463	G	T	0	A	NODE_1_length_3909467_cov_533.478_ID_22129	AUO97b_01076	NOT
fig|400667.82.peg.695	-	Arg288Gly	0	0	0	0	0.018265	0.018265	Error-prone, lesion bypass DNA polymerase V (UmuC)	missense_variant	707768	A	G	0	A	NODE_1_length_3909467_cov_533.478_ID_22129	AUO97b_00835	NOT
fig|400667.82.peg.1500	nusA	Lys181fs	0	0	0.018265	0	0	0.018265	Transcription termination protein NusA	frameshift_variant	1590119	GT	G	0	A	NODE_1_length_3909467_cov_533.478_ID_22129	AUO97b_01639	NOT
fig|400667.82.peg.2989	-	Ser185Ser	0	0.018237	0	0	0	0.018237	Acyl-CoA dehydrogenase, short-chain specific (EC 1.3.8.1)	synonymous_variant	3235368	T	G	0	A	NODE_1_length_3909467_cov_533.478_ID_22129	AUO97b_03124	NOT
fig|400667.82.peg.2865	-	Leu46Leu	0	0	0	0	0.018237	0.018237	Isochorismatase DhbB	synonymous_variant	3079860	T	C	0	A	NODE_1_length_3909467_cov_533.478_ID_22129	AUO97b_03000	NOT
fig|400667.82.peg.3381	-	Ile289Val	0	0.018182	0	0	0	0.018182	UDP-glucose 4-epimerase (EC 5.1.3.2)	missense_variant	3633420	A	G	0	A	NODE_1_length_3909467_cov_533.478_ID_22129	AUO97b_03516	NOT
fig|400667.82.peg.995	ggt	Thr533Thr	0	0	0	0	0.018182	0.018182	Gamma-glutamyltranspeptidase (EC 2.3.2.2) @ Glutathione hydrolase (EC 3.4.19.13)	synonymous_variant	1024744	A	G	0	A	NODE_1_length_3909467_cov_533.478_ID_22129	AUO97b_01135	NOT
fig|400667.82.peg.178	iscA	Lys95fs	0	0	0	0	0.018182	0.018182	Iron-sulfur cluster assembly iron binding protein IscA	frameshift_variant	179564	TA	T	0	A	NODE_1_length_3909467_cov_533.478_ID_22129	AUO97b_00318	NOT
fig|400667.82.peg.1631	parC	Lys66fs	0.017391	0	0	0.018135	0	0.018135	DNA topoisomerase IV subunit A (EC 5.99.1.3)	frameshift_variant	1733529	AT	A	0	A	NODE_1_length_3909467_cov_533.478_ID_22129	AUO97b_01770	NOT
fig|400667.82.peg.156	-	Met4fs	0	0	0	0	0.0181	0.0181	Outer membrane receptor proteins, likely involved in siderophore uptake @ TonB-dependent siderophore receptor	frameshift_variant	155125	AT	A	0	A	NODE_1_length_3909467_cov_533.478_ID_22129	AUO97b_00296	NOT
fig|400667.82.peg.502	-	Leu4Ser	0	0	0	0	0.0181	0.0181	Catalase-like heme-binding protein	missense_variant	495629	A	G	0	A	NODE_1_length_3909467_cov_533.478_ID_22129	AUO97b_00642	NOT
fig|400667.82.peg.476	-	Tyr135Ser	0	0	0	0	0.018088	0.018088	DcaP	missense_variant	461549	T	G	0	A	NODE_1_length_3909467_cov_533.478_ID_22129	AUO97b_00616	NOT
fig|400667.82.peg.568	atzF	Lys185Glu	0	0	0	0	0.018088	0.018088	Allophanate hydrolase (EC 3.5.1.54)	missense_variant	571960	T	C	0	A	NODE_1_length_3909467_cov_533.478_ID_22129	AUO97b_00708	NOT
fig|400667.82.peg.3430	ptsP	Val708Val	0	0	0.018072	0	0	0.018072	PTS system, fructose-specific IIA component (EC 2.7.1.202) / Phosphotransferase system, phosphocarrier protein HPr / Phosphoenolpyruvate-protein phosphotransferase of PTS system (EC 2.7.3.9)	synonymous_variant	3682845	A	C	0	A	NODE_1_length_3909467_cov_533.478_ID_22129	AUO97b_03566	NOT
fig|400667.82.peg.1500	nusA	Ala266Ala	0	0	0	0.018051	0	0.018051	Transcription termination protein NusA	synonymous_variant	1589865	A	C	0	A	NODE_1_length_3909467_cov_533.478_ID_22129	AUO97b_01639	NOT
fig|400667.82.peg.2371	-	Phe267fs	0	0	0	0.018051	0	0.018051	Multicopper oxidase	frameshift_variant	2526242	CT	C	0	A	NODE_1_length_3909467_cov_533.478_ID_22129	AUO97b_02505	NOT
fig|400667.82.peg.2320	-	Gly123Gly	0	0.018018	0	0	0	0.018018	Geranyl-CoA carboxylase carboxyl transferase subunit (EC 6.4.1.5)	synonymous_variant	2471178	T	C	0	A	NODE_1_length_3909467_cov_533.478_ID_22129	AUO97b_02455	NOT
us_fig|400667.82.peg.1971<>us_fig|400667.82.peg.1972	us_-<>us_-		0	0	0	0.018018	0	0.018018	us_Uricase (urate oxidase) (EC 1.7.3.3)<>us_Ribosome-associated inhibitor A	intergenic_region	2112260	G	T	0	A	NODE_1_length_3909467_cov_533.478_ID_22129	us_AUO97b_02107<>us_AUO97b_02108	NOT
fig|400667.82.peg.3129	-	Leu127Leu	0	0	0.018018	0	0	0.018018	Uncharacterized MFS-type transporter	synonymous_variant	3375749	C	T	0	A	NODE_1_length_3909467_cov_533.478_ID_22129	AUO97b_03264	NOT
fig|400667.82.peg.2972	glnA	Tyr350His	0.018018	0	0	0	0	0.018018	Glutamine synthetase type I (EC 6.3.1.2)	missense_variant	3214544	T	C	0	A	NODE_1_length_3909467_cov_533.478_ID_22129	AUO97b_03107	NOT
fig|400667.82.peg.1375	-	Gln76Gln	0	0	0.018018	0	0	0.018018	Uncharacterized NRDE family protein	synonymous_variant	1453016	T	C	0	A	NODE_1_length_3909467_cov_533.478_ID_22129	AUO97b_01514	NOT
fig|400667.82.peg.525	-	Val257Ala	0	0	0	0	0.017986	0.017986	Uncharacterized MFS-type transporter	missense_variant	520854	T	C	0	A	NODE_1_length_3909467_cov_533.478_ID_22129	AUO97b_00665	NOT
us_fig|400667.82.peg.2294<>us_fig|400667.82.peg.2295	us_yihY<>us_wrbA		0	0	0	0.017937	0	0.017937	us_Inner membrane protein YihY, formerly thought to be RNase BN<>us_Flavoprotein WrbA	intergenic_region	2443178	CA	C	0	A	NODE_1_length_3909467_cov_533.478_ID_22129	us_AUO97b_02430<>us_AUO97b_02431	NOT
fig|400667.82.peg.3180	moeB	Ala196Val	0	0	0.017937	0	0	0.017937	Molybdopterin-synthase adenylyltransferase (EC 2.7.7.80)	missense_variant	3429953	C	T	0	A	NODE_1_length_3909467_cov_533.478_ID_22129	AUO97b_03315	NOT
fig|400667.82.peg.2232	yvdD_1	Asp167Asn	0	0	0	0	0.017937	0.017937	Lysine decarboxylase family	missense_variant	2388017	G	A	0	A	NODE_1_length_3909467_cov_533.478_ID_22129	AUO97b_02368	NOT
fig|400667.82.peg.2411	glnE	Ile212Leu	0	0	0.017921	0	0	0.017921	Glutamine synthetase adenylyl-L-tyrosine phosphorylase (EC 2.7.7.89) / Glutamate-ammonia-ligase adenylyltransferase (EC 2.7.7.42)	missense_variant	2573570	A	C	0	A	NODE_1_length_3909467_cov_533.478_ID_22129	AUO97b_02545	NOT
fig|400667.82.peg.1591	-	Leu270fs	0	0	0.017857	0	0	0.017857	Sensor protein	frameshift_variant	1690588	CT	C	0	A	NODE_1_length_3909467_cov_533.478_ID_22129	AUO97b_01730	NOT
fig|400667.82.peg.2773	-	Asn513Ser	0	0	0.017857	0	0	0.017857	Transposon Tn7 transposition protein tnsB	missense_variant	2987944	T	C	0	A	NODE_1_length_3909467_cov_533.478_ID_22129	AUO97b_02908	NOT
fig|400667.82.peg.1581	murD	Val105Val	0	0	0	0	0.017857	0.017857	UDP-N-acetylmuramoyl-L-alanine--D-glutamate ligase (EC 6.3.2.9)	synonymous_variant	1680098	C	T	0	A	NODE_1_length_3909467_cov_533.478_ID_22129	AUO97b_01720	NOT
fig|400667.82.peg.1151	-	Lys412Arg	0	0	0.017804	0	0	0.017804	Ribonucleotide reductase of class Ia (aerobic), alpha subunit (EC 1.17.4.1)	missense_variant	1193578	A	G	0	A	NODE_1_length_3909467_cov_533.478_ID_22129	AUO97b_01291	NOT
ds_fig|400667.82.peg.2466<>us_fig|400667.82.peg.2467	ds_-<>us_-		0	0	0	0.017794	0	0.017794	ds_Alpha-methylacyl-CoA racemase (EC 5.1.99.4)<>us_Carbohydrate-selective porin OprB	intergenic_region	2634867	A	C	0	A	NODE_1_length_3909467_cov_533.478_ID_22129	ds_AUO97b_02601<>us_AUO97b_02602	NOT
fig|400667.82.peg.2728	tolB	Ala21Ser	0.017778	0	0	0	0	0.017778	Tol-Pal system beta propeller repeat protein TolB	missense_variant	2932050	C	A	0	A	NODE_1_length_3909467_cov_533.478_ID_22129	AUO97b_02863	NOT
fig|400667.82.peg.1555	gph	Gly176Gly	0	0	0	0.017751	0	0.017751	Phosphoglycolate phosphatase (EC 3.1.3.18)	synonymous_variant	1653220	G	A	0	A	NODE_1_length_3909467_cov_533.478_ID_22129	AUO97b_01694	NOT
fig|400667.82.peg.2897	-	Val14Val	0	0.017751	0	0	0	0.017751	Murein hydrolase activator NlpD	synonymous_variant	3117426	T	C	0	A	NODE_1_length_3909467_cov_533.478_ID_22129	AUO97b_03032	NOT
fig|400667.82.peg.428	mdcA	Ser497Gly	0	0	0	0.017751	0	0.017751	Malonate decarboxylase alpha subunit	missense_variant	413610	T	C	0	A	NODE_1_length_3909467_cov_533.478_ID_22129	AUO97b_00568	NOT
fig|400667.82.peg.2029	uvrA	Val130Val	0	0	0	0.01773	0	0.01773	Excinuclease ABC subunit A	synonymous_variant	2180710	A	G	0	A	NODE_1_length_3909467_cov_533.478_ID_22129	AUO97b_02165	NOT
fig|400667.82.peg.3244	-	Phe351Ser	0	0	0.017699	0	0	0.017699	Outer membrane receptor proteins, mostly Fe transport	missense_variant	3505073	A	G	0	A	NODE_1_length_3909467_cov_533.478_ID_22129	AUO97b_03379	NOT
fig|400667.82.peg.2823	uvrB_1	Arg508*	0	0	0	0	0.017699	0.017699	Excinuclease ABC subunit B	stop_gained	3032321	C	T	0	A	NODE_1_length_3909467_cov_533.478_ID_22129	AUO97b_02958	NOT
fig|400667.82.peg.2737	purL	Leu958Leu	0	0.017668	0	0	0	0.017668	Phosphoribosylformylglycinamidine synthase, synthetase subunit (EC 6.3.5.3) / Phosphoribosylformylglycinamidine synthase, glutamine amidotransferase subunit (EC 6.3.5.3)	synonymous_variant	2943169	A	G	0	A	NODE_1_length_3909467_cov_533.478_ID_22129	AUO97b_02872	NOT
fig|400667.82.peg.1937	-	Pro304Leu	0	0	0	0	0.017647	0.017647	Catalase KatE (EC 1.11.1.6)	missense_variant	2073717	C	T	0	A	NODE_1_length_3909467_cov_533.478_ID_22129	AUO97b_02073	NOT
fig|400667.82.peg.2285	prlC	Val142Val	0	0	0	0	0.017632	0.017632	Oligopeptidase A (EC 3.4.24.70)	synonymous_variant	2430228	A	C	0	A	NODE_1_length_3909467_cov_533.478_ID_22129	AUO97b_02421	NOT
fig|400667.82.peg.2288	-	Val739Ala	0	0	0.017621	0	0	0.017621	hypothetical protein	missense_variant	2434686	A	G	0	A	NODE_1_length_3909467_cov_533.478_ID_22129	AUO97b_02424	NOT
us_fig|400667.82.peg.1332<>ds_fig|400667.82.peg.1333	us_der<>ds_bamB		0.017621	0	0	0	0	0.017621	us_GTP-binding protein EngA<>ds_Outer membrane beta-barrel assembly protein BamB	intergenic_region	1400615	A	G	0	A	NODE_1_length_3909467_cov_533.478_ID_22129	us_AUO97b_01471<>ds_AUO97b_01472	NOT
fig|400667.82.peg.2854	-	Thr307Ala	0	0	0.017621	0	0	0.017621	Uncharacterized MFS-type transporter	missense_variant	3067033	T	C	0	A	NODE_1_length_3909467_cov_533.478_ID_22129	AUO97b_02989	NOT
us_fig|400667.82.peg.1910<>us_fig|400667.82.peg.1911	us_-<>us_hutC		0	0	0	0	0.017621	0.017621	us_Acyltransferase 3<>us_Histidine utilization repressor	intergenic_region	2045065	T	A	0	A	NODE_1_length_3909467_cov_533.478_ID_22129	us_AUO97b_02046<>us_AUO97b_02047	NOT
fig|400667.82.peg.2017	-	Arg61Gly	0	0	0	0.017621	0	0.017621	Transcriptional regulator, AsnC family	missense_variant	2161391	A	G	0	A	NODE_1_length_3909467_cov_533.478_ID_22129	AUO97b_02153	NOT
fig|400667.82.peg.2880	aroP	Leu309Ser	0	0	0.017621	0	0	0.017621	Aromatic amino acid transport protein AroP	missense_variant	3099474	T	C	0	A	NODE_1_length_3909467_cov_533.478_ID_22129	AUO97b_03015	NOT
fig|400667.82.peg.3156	cyoC	Gly27Cys	0	0	0.017595	0	0	0.017595	Cytochrome O ubiquinol oxidase subunit III (EC 1.10.3.-)	missense_variant	3402376	C	A	0	A	NODE_1_length_3909467_cov_533.478_ID_22129	AUO97b_03291	NOT
fig|400667.82.peg.526	-	Lys233Arg	0	0	0.017544	0	0	0.017544	Transcriptional regulator, AraC family	missense_variant	521496	T	C	0	A	NODE_1_length_3909467_cov_533.478_ID_22129	AUO97b_00666	NOT
fig|400667.82.peg.3485	ispD	Asp159Asn	0	0	0.017544	0	0	0.017544	2-C-methyl-D-erythritol 4-phosphate cytidylyltransferase (EC 2.7.7.60)	missense_variant	3739353	G	A	0	A	NODE_1_length_3909467_cov_533.478_ID_22129	AUO97b_03621	NOT
fig|400667.82.peg.1597	pepA	Glu409Glu	0	0	0	0	0.017544	0.017544	Cytosol aminopeptidase PepA (EC 3.4.11.1)	synonymous_variant	1699170	A	G	0	A	NODE_1_length_3909467_cov_533.478_ID_22129	AUO97b_01736	NOT
us_fig|400667.82.peg.1533<>us_fig|400667.82.peg.1534	us_-<>us_-		0	0	0	0.017544	0	0.017544	us_hypothetical protein<>us_2-hydroxychromene-2-carboxylate isomerase/DsbA-like thioredoxin domain	intergenic_region	1626177	CA	C	0	A	NODE_1_length_3909467_cov_533.478_ID_22129	us_AUO97b_01672<>us_AUO97b_01673	NOT
fig|400667.82.peg.392	-	Ser492Ser	0	0.017544	0	0	0	0.017544	FIG00350720: hypothetical protein	synonymous_variant	377187	G	A	0	A	NODE_1_length_3909467_cov_533.478_ID_22129	AUO97b_00532	NOT
fig|400667.82.peg.1527	fadA	Thr238Thr	0	0	0.017544	0	0	0.017544	3-ketoacyl-CoA thiolase (EC 2.3.1.16)	synonymous_variant	1619204	A	G	0	A	NODE_1_length_3909467_cov_533.478_ID_22129	AUO97b_01666	NOT
fig|400667.82.peg.2423	aspS	Pro467Ser	0	0.017483	0	0	0	0.017483	Aspartyl-tRNA synthetase (EC 6.1.1.12) @ Aspartyl-tRNA(Asn) synthetase (EC 6.1.1.23)	missense_variant	2585807	G	A	0	A	NODE_1_length_3909467_cov_533.478_ID_22129	AUO97b_02557	NOT
fig|400667.82.peg.1504	pilB	Val142fs	0	0	0.017467	0	0	0.017467	Type IV fimbrial assembly, ATPase PilB	frameshift_variant	1593710	GA	G	0	A	NODE_1_length_3909467_cov_533.478_ID_22129	AUO97b_01643	NOT
fig|400667.82.peg.3163	pgaB	Ala284Ala	0	0	0	0	0.017422	0.017422	Biofilm PGA synthesis deacetylase PgaB (EC 3.-)	synonymous_variant	3413687	T	C	0	A	NODE_1_length_3909467_cov_533.478_ID_22129	AUO97b_03298	NOT
fig|400667.82.peg.2387	-	Arg81His	0	0	0	0	0.017391	0.017391	Rhodanese-like domain protein	missense_variant	2546277	G	A	0	A	NODE_1_length_3909467_cov_533.478_ID_22129	AUO97b_02521	NOT
fig|400667.82.peg.868	lon	Ala394Ala	0	0	0.017391	0	0	0.017391	ATP-dependent protease La (EC 3.4.21.53) Type I	synonymous_variant	888879	G	T	0	A	NODE_1_length_3909467_cov_533.478_ID_22129	AUO97b_01008	NOT
fig|400667.82.peg.2906	epmB	Glu139Gly	0	0	0	0.017391	0	0.017391	Lysine 2,3-aminomutase (EC 5.4.3.2)	missense_variant	3130684	T	C	0	A	NODE_1_length_3909467_cov_533.478_ID_22129	AUO97b_03041	NOT
fig|400667.82.peg.428	mdcA	Ala158Ala	0	0.017361	0	0	0	0.017361	Malonate decarboxylase alpha subunit	synonymous_variant	414625	T	G	0	A	NODE_1_length_3909467_cov_533.478_ID_22129	AUO97b_00568	NOT
fig|400667.82.peg.983	-	Lys582Glu	0	0.017316	0	0	0	0.017316	hypothetical protein	missense_variant	1011282	T	C	0	A	NODE_1_length_3909467_cov_533.478_ID_22129	AUO97b_01123	NOT
fig|400667.82.peg.304	sstT	Val365fs	0	0	0	0	0.017316	0.017316	Serine/threonine:Na+ symporter SstT	frameshift_variant	288484	GT	G	0	A	NODE_1_length_3909467_cov_533.478_ID_22129	AUO97b_00444	NOT
fig|400667.82.peg.103	-	Pro126Pro	0	0	0.017241	0	0	0.017241	Pyrroloquinoline quinone (Coenzyme PQQ) biosynthesis protein C	synonymous_variant	104728	C	T	0	A	NODE_1_length_3909467_cov_533.478_ID_22129	AUO97b_00243	NOT
fig|400667.82.peg.978	betA	Ala410Val	0	0	0.017241	0	0	0.017241	Choline dehydrogenase (EC 1.1.99.1)	missense_variant	1005477	C	T	0	A	NODE_1_length_3909467_cov_533.478_ID_22129	AUO97b_01118	NOT
ds_fig|400667.82.peg.3092<>us_fig|400667.82.peg.3093	ds_-<>us_-		0	0	0	0	0.017241	0.017241	ds_Acyl-CoA dehydrogenase/oxidase domain protein<>us_LmbE-like protein	intergenic_region	3341407	A	C	0	A	NODE_1_length_3909467_cov_533.478_ID_22129	ds_AUO97b_03227<>us_AUO97b_03228	NOT
fig|400667.82.peg.477	-	Gln68*	0	0	0	0.017241	0	0.017241	SAM-dependent methyltransferase	stop_gained	462663	G	A	0	A	NODE_1_length_3909467_cov_533.478_ID_22129	AUO97b_00617	NOT
fig|400667.82.peg.3085	-	Lys19fs	0	0.017241	0	0	0	0.017241	hypothetical protein	frameshift_variant	3331283	CA	C	0	A	NODE_1_length_3909467_cov_533.478_ID_22129	AUO97b_03220	NOT
fig|400667.82.peg.1571	-	Gly47fs	0	0	0.017241	0	0	0.017241	Outer membrane channel TolC (OpmH)	frameshift_variant	1669502	AC	A	0	A	NODE_1_length_3909467_cov_533.478_ID_22129	AUO97b_01710	NOT
fig|400667.82.peg.3529	-	Cys171*	0	0	0.017192	0	0	0.017192	3-oxoadipate CoA-transferase subunit B (EC 2.8.3.6)	stop_gained	3786343	G	T	0	A	NODE_1_length_3909467_cov_533.478_ID_22129	AUO97b_03665	IN_REPEAT
fig|400667.82.peg.2367	-	Arg505Gly	0	0	0	0.017123	0	0.017123	Lead, cadmium, zinc and mercury transporting ATPase (EC 3.6.3.3) (EC 3.6.3.5)	missense_variant	2521899	A	G	0	A	NODE_1_length_3909467_cov_533.478_ID_22129	AUO97b_02501	NOT
fig|400667.82.peg.2539	rng	Glu11Gly	0	0.017123	0	0	0	0.017123	Ribonuclease G	missense_variant	2713037	A	G	0	A	NODE_1_length_3909467_cov_533.478_ID_22129	AUO97b_02674	NOT
fig|400667.82.peg.2470	-	Gln396Arg	0	0	0	0	0.017123	0.017123	Sulfite reductase [NADPH] hemoprotein beta-component (EC 1.8.1.2)	missense_variant	2640163	A	G	0	A	NODE_1_length_3909467_cov_533.478_ID_22129	AUO97b_02605	NOT
fig|400667.82.peg.401	-	Gln30*	0	0	0	0.017094	0	0.017094	Amidases related to nicotinamidase	stop_gained	386588	G	A	0	A	NODE_1_length_3909467_cov_533.478_ID_22129	AUO97b_00541	NOT
fig|400667.82.peg.156	-	Gln627Arg	0	0	0	0	0.017094	0.017094	Outer membrane receptor proteins, likely involved in siderophore uptake @ TonB-dependent siderophore receptor	missense_variant	153256	T	C	0	A	NODE_1_length_3909467_cov_533.478_ID_22129	AUO97b_00296	NOT
fig|400667.82.peg.14	hifA	Ala137Ala	0	0	0	0.017094	0	0.017094	Fimbrial protein	synonymous_variant	12406	T	C	0	A	NODE_1_length_3909467_cov_533.478_ID_22129	AUO97b_00154	IN_REPEAT
fig|400667.82.peg.2052	-	His224Gln	0	0	0	0.017094	0	0.017094	Uncharacterized MFS-type transporter YnfM	missense_variant	2203459	G	C	0	A	NODE_1_length_3909467_cov_533.478_ID_22129	AUO97b_02188	NOT
fig|400667.82.peg.334	nnrD	Ser24Ser	0	0	0	0.017065	0	0.017065	NAD(P)H-hydrate epimerase (EC 5.1.99.6) / ADP-dependent (S)-NAD(P)H-hydrate dehydratase (EC 4.2.1.136)	synonymous_variant	315963	T	C	0	A	NODE_1_length_3909467_cov_533.478_ID_22129	AUO97b_00474	NOT
fig|400667.82.peg.879	mrdA	Gln451Pro	0	0	0	0.017045	0	0.017045	Peptidoglycan D,D-transpeptidase MrdA (EC 3.4.16.4)	missense_variant	900750	A	C	0	A	NODE_1_length_3909467_cov_533.478_ID_22129	AUO97b_01019	NOT
us_fig|400667.82.peg.3159<>ds_fig|400667.82.peg.3160	us_-<>ds_ppsA		0	0	0	0	0.017021	0.017021	us_putative membrane protein<>ds_Phosphoenolpyruvate synthase (EC 2.7.9.2)	intergenic_region	3406604	G	GA	0	A	NODE_1_length_3909467_cov_533.478_ID_22129	us_AUO97b_03294<>ds_AUO97b_03295	NOT
fig|400667.82.peg.2604	yibN_1	Gly248fs	0	0	0.017021	0	0	0.017021	Rhodanese domain protein UPF0176, cyanobacterial/alphaproteobacterial subgroup	frameshift_variant	2781676	AC	A	0	A	NODE_1_length_3909467_cov_533.478_ID_22129	AUO97b_02739	NOT
fig|400667.82.peg.1375	-	Ser126Arg	0	0.016997	0	0	0	0.016997	Uncharacterized NRDE family protein	missense_variant	1452868	T	G	0	A	NODE_1_length_3909467_cov_533.478_ID_22129	AUO97b_01514	NOT
fig|400667.82.peg.1632	naiP_3	Gln242Arg	0	0.016997	0	0	0	0.016997	Niacin transporter NiaP	missense_variant	1734476	T	C	0	A	NODE_1_length_3909467_cov_533.478_ID_22129	AUO97b_01771	NOT
fig|400667.82.peg.3600	-	Pro60Arg	0	0	0.016997	0	0	0.016997	Transcriptional regulator, AraC family	missense_variant	3856641	G	C	0	A	NODE_1_length_3909467_cov_533.478_ID_22129	AUO97b_03736	NOT
fig|400667.82.peg.2022	rpfC	Leu1121Leu	0	0	0	0.016949	0	0.016949	Two-component system sensor histidine kinase	synonymous_variant	2165978	A	G	0	A	NODE_1_length_3909467_cov_533.478_ID_22129	AUO97b_02158	NOT
fig|400667.82.peg.3082	-	Phe270fs	0	0	0	0.016949	0	0.016949	hypothetical protein	frameshift_variant	3329039	CA	C	0	A	NODE_1_length_3909467_cov_533.478_ID_22129	AUO97b_03217	NOT
fig|400667.82.peg.1833	-	His172_His173dup	0	0	0	0	0.016949	0.016949	Cobalt/zinc/cadmium resistance protein CzcD	conservative_inframe_insertion	1959211	C	CGTGATG	0.002089	P	NODE_1_length_3909467_cov_533.478_ID_22129	AUO97b_01970	NOT
us_fig|400667.82.peg.872<>us_fig|400667.82.peg.873	us_gdhA<>us_rnfB		0	0	0	0	0.016949	0.016949	us_NADP-specific glutamate dehydrogenase (EC 1.4.1.4)<>us_Iron-sulfur cluster-binding protein	intergenic_region	894688	T	TC	0	A	NODE_1_length_3909467_cov_533.478_ID_22129	us_AUO97b_01012<>us_AUO97b_01013	NOT
fig|400667.82.peg.2028	-	Asp369fs	0	0	0.016949	0	0	0.016949	GGDEF domain protein	frameshift_variant	2177629	GA	G	0	A	NODE_1_length_3909467_cov_533.478_ID_22129	AUO97b_02164	NOT
fig|400667.82.peg.1131	-	Gln24Arg	0	0.016878	0	0	0	0.016878	Cold shock domain family protein	missense_variant	1170568	T	C	0	A	NODE_1_length_3909467_cov_533.478_ID_22129	AUO97b_01271	NOT
fig|400667.82.peg.1045	nadE	Leu389Leu	0	0	0	0.016807	0	0.016807	NAD synthetase (EC 6.3.1.5) / Glutamine amidotransferase chain of NAD synthetase	synonymous_variant	1079980	A	G	0	A	NODE_1_length_3909467_cov_533.478_ID_22129	AUO97b_01185	NOT
fig|400667.82.peg.2897	-	Met94Thr	0.016736	0	0	0	0	0.016736	Murein hydrolase activator NlpD	missense_variant	3117665	T	C	0	A	NODE_1_length_3909467_cov_533.478_ID_22129	AUO97b_03032	NOT
fig|400667.82.peg.679	clpB	Leu133Leu	0	0	0	0	0.016722	0.016722	Chaperone protein ClpB (ATP-dependent unfoldase)	synonymous_variant	689962	A	G	0	A	NODE_1_length_3909467_cov_533.478_ID_22129	AUO97b_00819	NOT
fig|400667.82.peg.3527	pcaD	Gln126Gln	0	0	0	0.016722	0	0.016722	Beta-ketoadipate enol-lactone hydrolase (EC 3.1.1.24)	synonymous_variant	3784098	T	C	0	A	NODE_1_length_3909467_cov_533.478_ID_22129	AUO97b_03663	NOT
fig|400667.82.peg.3317;fig|400667.82.peg.3318	-;-	Ala135Glu	0	0.016598	0	0	0	0.016598	hypothetical protein;hypothetical protein	missense_variant	3573572	C	A	0	A	NODE_1_length_3909467_cov_533.478_ID_22129	AUO97b_03452;AUO97b_03453	NOT
us_fig|400667.82.peg.2770<>ds_fig|400667.82.peg.2771	us_-<>ds_-		0	0	0.016598	0	0	0.016598	us_Mobile element protein<>ds_Transposon Tn7 transposition protein tnsD	intergenic_region	2984813	C	T	0	A	NODE_1_length_3909467_cov_533.478_ID_22129	us_AUO97b_02905<>ds_AUO97b_02906	IN_REPEAT
fig|400667.82.peg.1006	-	Ser541Ser	0	0.016598	0	0	0	0.016598	Exonuclease SbcC	synonymous_variant	1038192	C	T	0	A	NODE_1_length_3909467_cov_533.478_ID_22129	AUO97b_01146	NOT
us_fig|400667.82.peg.759<>ds_fig|400667.82.peg.760	us_-<>ds_-		0	0	0.016598	0	0	0.016598	us_Cyclohexanone monooxygenase (EC 1.14.13.22)<>ds_Oxidoreductase, short-chain dehydrogenase/reductase family	intergenic_region	754417	AT	A	0	A	NODE_1_length_3909467_cov_533.478_ID_22129	us_AUO97b_00899<>ds_AUO97b_00900	NOT
fig|400667.82.peg.2301	ybeZ	Phe263Ser	0	0	0	0.016575	0	0.016575	Phosphate starvation-inducible protein PhoH, predicted ATPase	missense_variant	2448060	A	G	0	A	NODE_1_length_3909467_cov_533.478_ID_22129	AUO97b_02437	NOT
fig|400667.82.peg.784	-	Thr345Thr	0	0	0	0	0.016556	0.016556	Outer membrane low permeability porin, OprD family => putative vanillate porin VanP	synonymous_variant	784067	A	C	0	A	NODE_1_length_3909467_cov_533.478_ID_22129	AUO97b_00924	NOT
fig|400667.82.peg.1351	gntT	Pro244Leu	0	0	0	0	0.016556	0.016556	Gluconate transporter family protein	missense_variant	1421450	G	A	0	A	NODE_1_length_3909467_cov_533.478_ID_22129	AUO97b_01490	NOT
fig|400667.82.peg.1466	gspG	Asn155fs	0	0	0	0.016529	0	0.016529	General secretion pathway protein G	frameshift_variant	1542918	AT	A	0	A	NODE_1_length_3909467_cov_533.478_ID_22129	AUO97b_01605	NOT
fig|400667.82.peg.2571	-	Glu318fs	0	0	0	0.016529	0	0.016529	DnaJ domain protein	frameshift_variant	2748360	G	GA	0	A	NODE_1_length_3909467_cov_533.478_ID_22129	AUO97b_02706	NOT
fig|400667.82.peg.974	betT_2	Gly192fs	0.016484	0	0	0	0	0.016484	High-affinity choline uptake protein BetT	frameshift_variant	999486	C	CA	0	A	NODE_1_length_3909467_cov_533.478_ID_22129	AUO97b_01114	NOT
fig|400667.82.peg.3189	glnA	Phe181fs	0	0	0	0.016461	0	0.016461	glutamine synthetase family protein	frameshift_variant	3441307	GA	G	0	A	NODE_1_length_3909467_cov_533.478_ID_22129	AUO97b_03324	NOT
fig|400667.82.peg.3047	aroA	Leu210Pro	0	0	0	0	0.016447	0.016447	Cyclohexadienyl dehydrogenase (EC 1.3.1.12)(EC 1.3.1.43) / 3-phosphoshikimate 1-carboxyvinyltransferase (EC 2.5.1.19)	missense_variant	3296949	T	C	0	A	NODE_1_length_3909467_cov_533.478_ID_22129	AUO97b_03182	NOT
fig|400667.82.peg.1863	ilvD	Thr449Thr	0	0	0	0.016438	0	0.016438	Dihydroxy-acid dehydratase (EC 4.2.1.9)	synonymous_variant	1996071	A	C	0	A	NODE_1_length_3909467_cov_533.478_ID_22129	AUO97b_01999	NOT
fig|400667.82.peg.214	-	Thr42Thr	0	0	0	0	0.016393	0.016393	hypothetical protein	synonymous_variant	218429	A	G	0	A	NODE_1_length_3909467_cov_533.478_ID_22129	AUO97b_00354	NOT
fig|400667.82.peg.1838	rnpA	Lys55Arg	0	0	0	0	0.016393	0.016393	Ribonuclease P protein component (EC 3.1.26.5)	missense_variant	1963855	T	C	0	A	NODE_1_length_3909467_cov_533.478_ID_22129	AUO97b_01975	NOT
fig|400667.82.peg.719	-	Gly334Val	0.016327	0	0	0	0	0.016327	Mlr8006 protein	missense_variant	726739	C	A	0	A	NODE_1_length_3909467_cov_533.478_ID_22129	AUO97b_00859	NOT
fig|400667.82.peg.1999	-	Glu649Lys	0	0	0.016327	0	0	0.016327	Ferrichrome-iron receptor	missense_variant	2141686	C	T	0	A	NODE_1_length_3909467_cov_533.478_ID_22129	AUO97b_02135	NOT
fig|400667.82.peg.163	-	Leu114fs	0	0.016327	0	0	0	0.016327	Uncharacterized siderophore S biosynthesis protein, AcsD-like @ Siderophore synthetase superfamily, group A @ Siderophore synthetase large component, acetyltransferase	frameshift_variant	164710	TA	T	0	A	NODE_1_length_3909467_cov_533.478_ID_22129	AUO97b_00303	NOT
fig|400667.82.peg.2595	-	Gly274fs	0	0	0.01626	0	0	0.01626	Alcohol dehydrogenase (EC 1.1.1.1)	frameshift_variant	2774391	CT	C	0	A	NODE_1_length_3909467_cov_533.478_ID_22129	AUO97b_02730	NOT
fig|400667.82.peg.2067	-	Ile48fs	0	0	0.01626	0	0	0.01626	hypothetical protein	frameshift_variant	2215150	GA	G	0	A	NODE_1_length_3909467_cov_533.478_ID_22129	AUO97b_02203	NOT
fig|400667.82.peg.1761	-	Leu341fs	0	0.016216	0	0	0	0.016216	Glycosyltransferase	frameshift_variant	1883050	A	ACCTGTCT	0	A	NODE_1_length_3909467_cov_533.478_ID_22129	AUO97b_01899	NOT
fig|400667.82.peg.2717	tqsA	Ile62Ile	0	0	0.016194	0	0	0.016194	Putative permease often clustered with de novo purine synthesis	synonymous_variant	2920096	T	C	0	A	NODE_1_length_3909467_cov_533.478_ID_22129	AUO97b_02852	NOT
fig|400667.82.peg.456	-	Glu691Gly	0	0	0	0	0.016194	0.016194	Two-component system sensor histidine kinase/response regulator hybrid	missense_variant	440960	T	C	0	A	NODE_1_length_3909467_cov_533.478_ID_22129	AUO97b_00596	IN_REPEAT
fig|400667.82.peg.428	mdcA	Gln256*	0	0.016129	0	0	0	0.016129	Malonate decarboxylase alpha subunit	stop_gained	414333	G	A	0	A	NODE_1_length_3909467_cov_533.478_ID_22129	AUO97b_00568	NOT
fig|400667.82.peg.1149	bfmS	Pro520Pro	0	0	0	0.016129	0	0.016129	Two-component system sensor histidine kinase	synonymous_variant	1189446	C	T	0	A	NODE_1_length_3909467_cov_533.478_ID_22129	AUO97b_01289	NOT
fig|400667.82.peg.434	-	Ala367Thr	0	0	0	0	0.016129	0.016129	Transcriptional regulator, GntR family domain / Aspartate aminotransferase (EC 2.6.1.1)	missense_variant	420682	G	A	0	A	NODE_1_length_3909467_cov_533.478_ID_22129	AUO97b_00574	NOT
fig|400667.82.peg.1427	ptsI_1	Gly184Asp	0	0	0.016129	0	0	0.016129	FIG001592: Phosphocarrier protein kinase/phosphorylase, nitrogen regulation associated	missense_variant	1500482	G	A	0	A	NODE_1_length_3909467_cov_533.478_ID_22129	AUO97b_01566	NOT
fig|400667.82.peg.1576	-	Leu62Arg	0	0	0	0	0.016086	0.016086	ADP-ribose pyrophosphatase (EC 3.6.1.13)	missense_variant	1674803	T	G	0	A	NODE_1_length_3909467_cov_533.478_ID_22129	AUO97b_01715	NOT
fig|400667.82.peg.1547	rplL	Ala51del	0	0.016064	0.014563	0	0.015267	0.016064	LSU ribosomal protein L7p/L12p (P1/P2)	disruptive_inframe_deletion	1646157	TCAG	T	0.003736	P	NODE_1_length_3909467_cov_533.478_ID_22129	AUO97b_01686	NOT
fig|400667.82.peg.551	tagF	Asn306Asn	0	0	0	0.016064	0	0.016064	T6SS associated component TagF (ImpM)	synonymous_variant	546792	A	G	0	A	NODE_1_length_3909467_cov_533.478_ID_22129	AUO97b_00691	NOT
fig|400667.82.peg.1726	-	Glu476Gly	0	0	0	0	0.016064	0.016064	Ferrichrome-iron receptor	missense_variant	1840130	A	G	0	A	NODE_1_length_3909467_cov_533.478_ID_22129	AUO97b_01864	NOT
fig|400667.82.peg.1058	pnpB_1	Gln118Arg	0	0.016064	0	0	0	0.016064	Multimeric flavodoxin WrbA	missense_variant	1093787	T	C	0	A	NODE_1_length_3909467_cov_533.478_ID_22129	AUO97b_01198	NOT
fig|400667.82.peg.673	pyrC	Asn393fs	0	0	0	0	0.016064	0.016064	Dihydroorotase (EC 3.5.2.3)	frameshift_variant	681404	AT	A	0	A	NODE_1_length_3909467_cov_533.478_ID_22129	AUO97b_00813	NOT
fig|400667.82.peg.1753	pgi	Thr94Thr	0	0	0	0	0.016043	0.016043	Glucose-6-phosphate isomerase (EC 5.3.1.9)	synonymous_variant	1875540	A	G	0	A	NODE_1_length_3909467_cov_533.478_ID_22129	AUO97b_01891	NOT
fig|400667.82.peg.725	-	Glu112Gly	0	0	0	0.016026	0	0.016026	hypothetical protein	missense_variant	732639	T	C	0	A	NODE_1_length_3909467_cov_533.478_ID_22129	AUO97b_00865	NOT
fig|400667.82.peg.2335	hflX	Ser346Ser	0	0	0.016	0	0	0.016	Ribosome LSU-associated GTP-binding protein HflX	synonymous_variant	2484093	T	C	0	A	NODE_1_length_3909467_cov_533.478_ID_22129	AUO97b_02470	NOT
fig|400667.82.peg.2003	glmM	Leu309Leu	0	0.015974	0	0	0	0.015974	Phosphoglucosamine mutase (EC 5.4.2.10)	synonymous_variant	2147789	T	C	0	A	NODE_1_length_3909467_cov_533.478_ID_22129	AUO97b_02139	NOT
us_fig|400667.82.peg.1965<>us_fig|400667.82.peg.1966	us_alc<>us_hpxO		0	0	0	0	0.015945	0.015945	us_Allantoicase (EC 3.5.3.4)<>us_Uncharacterized oxidoreductase	intergenic_region	2106675	A	C	0	A	NODE_1_length_3909467_cov_533.478_ID_22129	us_AUO97b_02101<>us_AUO97b_02102	NOT
us_fig|400667.82.peg.74<>us_fig|400667.82.peg.75	us_-<>us_kgtP_1		0	0	0	0	0.015936	0.015936	us_Ferrichrome-iron receptor<>us_dicarboxylic acid transporter PcaT	intergenic_region	74480	A	G	0	A	NODE_1_length_3909467_cov_533.478_ID_22129	us_AUO97b_00214<>us_AUO97b_00215	NOT
fig|400667.82.peg.1558	-	Gln254*	0.015936	0	0	0	0	0.015936	General secretion pathway protein C	stop_gained	1656878	G	A	0	A	NODE_1_length_3909467_cov_533.478_ID_22129	AUO97b_01697	NOT
fig|400667.82.peg.2022	rpfC	Pro1040His	0	0	0.015936	0	0	0.015936	Two-component system sensor histidine kinase	missense_variant	2166220	G	T	0	A	NODE_1_length_3909467_cov_533.478_ID_22129	AUO97b_02158	NOT
fig|400667.82.peg.1642	-	Gln514Pro	0	0.015873	0	0	0	0.015873	UPF0313 [4Fe-4S] protein YgiQ	missense_variant	1745008	T	G	0	A	NODE_1_length_3909467_cov_533.478_ID_22129	AUO97b_01781	NOT
fig|400667.82.peg.1098	smc	Gln461Arg	0	0	0	0	0.015873	0.015873	Chromosome partition protein smc	missense_variant	1134563	T	C	0	A	NODE_1_length_3909467_cov_533.478_ID_22129	AUO97b_01238	NOT
fig|400667.82.peg.2197	astE	Ile250fs	0	0.015873	0	0	0	0.015873	Succinylglutamate desuccinylase (EC 3.5.1.96)	frameshift_variant	2351729	CA	C	0	A	NODE_1_length_3909467_cov_533.478_ID_22129	AUO97b_02333	NOT
fig|400667.82.peg.464	ydaD	Asn212Asp	0	0	0	0	0.015873	0.015873	Oxidoreductase, short-chain dehydrogenase/reductase family	missense_variant	450237	A	G	0	A	NODE_1_length_3909467_cov_533.478_ID_22129	AUO97b_00604	NOT
fig|400667.82.peg.3167	-	Glu108Asp	0	0.015873	0	0	0	0.015873	Luciferase-like monooxygenase YhbW	missense_variant	3417805	C	A	0	A	NODE_1_length_3909467_cov_533.478_ID_22129	AUO97b_03302	NOT
fig|400667.82.peg.3347	-	Asp637Glu	0	0	0	0	0.015831	0.015831	Phage-related protein, tail component	missense_variant	3598682	T	G	0	A	NODE_1_length_3909467_cov_533.478_ID_22129	AUO97b_03482	NOT
fig|400667.82.peg.3425	-	Gln453Arg	0	0	0	0.015823	0	0.015823	diguanylate cyclase/phosphodiesterase (GGDEF & EAL domains) with PAS/PAC sensor(s)	missense_variant	3675940	T	C	0	A	NODE_1_length_3909467_cov_533.478_ID_22129	AUO97b_03561	NOT
fig|400667.82.peg.2950	barB	Ala75Thr	0	0	0	0.015823	0	0.015823	Efflux ABC transporter, permease/ATP-binding protein	missense_variant	3182583	G	A	0	A	NODE_1_length_3909467_cov_533.478_ID_22129	AUO97b_03085	NOT
us_fig|400667.82.peg.374<>us_fig|400667.82.peg.375	us_-<>us_ygaZ_1		0	0	0	0	0.015773	0.015773	us_hypothetical protein<>us_Branched-chain amino acid transport, AzlC	intergenic_region	354355	T	G	0	A	NODE_1_length_3909467_cov_533.478_ID_22129	us_AUO97b_00514<>us_AUO97b_00515	NOT
fig|400667.82.peg.1170	-	Asn101fs	0	0	0	0.015748	0	0.015748	N-acetyl-L,L-diaminopimelate deacetylase (EC 3.5.1.47)	frameshift_variant	1220374	AT	A	0	A	NODE_1_length_3909467_cov_533.478_ID_22129	AUO97b_01310	NOT
fig|400667.82.peg.1511	-	Glu132fs	0	0	0	0.015686	0	0.015686	TPR repeat	frameshift_variant	1600840	C	CT	0	A	NODE_1_length_3909467_cov_533.478_ID_22129	AUO97b_01650	NOT
fig|400667.82.peg.1097	zipA	Gln98Gln	0	0.015625	0	0	0	0.015625	Cell division protein ZipA	synonymous_variant	1132200	T	C	0	A	NODE_1_length_3909467_cov_533.478_ID_22129	AUO97b_01237	NOT
fig|400667.82.peg.614	prsE_2	Leu94Ile	0	0.015625	0	0	0	0.015625	Type I secretion membrane fusion protein, HlyD family @ Type I secretion system, membrane fusion protein LapC	missense_variant	622876	G	T	0	A	NODE_1_length_3909467_cov_533.478_ID_22129	AUO97b_00754	NOT
ds_fig|400667.82.peg.3341<>us_fig|400667.82.peg.3342	ds_-<>us_-		0	0	0.015625	0	0	0.015625	ds_DNA-binding protein, CopG family<>us_putative lipoprotein	intergenic_region	3589466	CT	C	0	A	NODE_1_length_3909467_cov_533.478_ID_22129	ds_AUO97b_03476<>us_AUO97b_03477	NOT
fig|400667.82.peg.1181	-	Arg39His	0	0	0	0	0.015625	0.015625	Transcriptional regulator, LysR family	missense_variant	1234006	G	A	0	A	NODE_1_length_3909467_cov_533.478_ID_22129	AUO97b_01321	NOT
fig|400667.82.peg.1422	leuC	Ala457Thr	0	0	0.015625	0	0	0.015625	3-isopropylmalate dehydratase large subunit (EC 4.2.1.33)	missense_variant	1495685	C	T	0	A	NODE_1_length_3909467_cov_533.478_ID_22129	AUO97b_01561	NOT
fig|400667.82.peg.2984	-	Cys140Tyr	0	0	0	0.015564	0	0.015564	16S rRNA (uracil(1498)-N(3))-methyltransferase (EC 2.1.1.193)	missense_variant	3229446	C	T	0	A	NODE_1_length_3909467_cov_533.478_ID_22129	AUO97b_03119	NOT
fig|400667.82.peg.2758	-	Phe212fs	0	0	0	0	0.015564	0.015564	AmpG protein	frameshift_variant	2971435	GT	G	0	A	NODE_1_length_3909467_cov_533.478_ID_22129	AUO97b_02893	NOT
fig|400667.82.peg.2173	rhtA_3	Ala249Thr	0	0.015564	0	0	0	0.015564	Threonine/homoserine exporter RhtA	missense_variant	2325021	C	T	0	A	NODE_1_length_3909467_cov_533.478_ID_22129	AUO97b_02309	NOT
fig|400667.82.peg.2078	-	Ser88Pro	0	0	0	0	0.015564	0.015564	DNA/RNA non-specific endonuclease	missense_variant	2223985	T	C	0	A	NODE_1_length_3909467_cov_533.478_ID_22129	AUO97b_02214	NOT
fig|400667.82.peg.2590	cobA	Gly293fs	0	0	0	0	0.015564	0.015564	Precorrin-2 oxidase (EC 1.3.1.76) @ Sirohydrochlorin ferrochelatase activity of CysG (EC 4.99.1.4) / Uroporphyrinogen-III methyltransferase (EC 2.1.1.107)	frameshift_variant	2770174	GA	G	0	A	NODE_1_length_3909467_cov_533.478_ID_22129	AUO97b_02725	NOT
fig|400667.82.peg.1691	guaA	Gly141Gly	0	0	0	0	0.015544	0.015544	GMP synthase [glutamine-hydrolyzing], amidotransferase subunit (EC 6.3.5.2) / GMP synthase [glutamine-hydrolyzing], ATP pyrophosphatase subunit (EC 6.3.5.2)	synonymous_variant	1795473	G	A	0	A	NODE_1_length_3909467_cov_533.478_ID_22129	AUO97b_01829	NOT
fig|400667.82.peg.1459	etfdh	Ser250Phe	0	0.015528	0	0	0	0.015528	Electron transfer flavoprotein-ubiquinone oxidoreductase (EC 1.5.5.1)	missense_variant	1537293	C	T	0	A	NODE_1_length_3909467_cov_533.478_ID_22129	AUO97b_01598	NOT
fig|400667.82.peg.2047	-	Pro198Pro	0	0	0	0	0.015528	0.015528	Pirin	synonymous_variant	2198480	T	C	0	A	NODE_1_length_3909467_cov_533.478_ID_22129	AUO97b_02183	NOT
fig|400667.82.peg.2499	proS	Ala317Val	0	0	0.015504	0	0	0.015504	Prolyl-tRNA synthetase (EC 6.1.1.15), bacterial type	missense_variant	2666102	G	A	0	A	NODE_1_length_3909467_cov_533.478_ID_22129	AUO97b_02634	NOT
fig|400667.82.peg.1773	mviN	Lys450fs	0	0	0	0.015504	0	0.015504	Peptidoglycan lipid II flippase MurJ	frameshift_variant	1896127	GT	G	0	A	NODE_1_length_3909467_cov_533.478_ID_22129	AUO97b_01911	NOT
fig|400667.82.peg.684	gpr	Phe325Leu	0	0.015504	0	0	0	0.015504	Tas protein, an NADP(H)-dependent aldo-keto reductase	missense_variant	694682	T	C	0	A	NODE_1_length_3909467_cov_533.478_ID_22129	AUO97b_00824	NOT
fig|400667.82.peg.3473	-	Phe136Phe	0	0	0	0.015504	0	0.015504	Transcriptional regulator, PadR family	synonymous_variant	3726500	A	G	0	A	NODE_1_length_3909467_cov_533.478_ID_22129	AUO97b_03609	NOT
fig|400667.82.peg.2808	era	Gly293fs	0	0	0.015464	0	0	0.015464	GTP-binding protein Era	frameshift_variant	3016760	GA	G	0	A	NODE_1_length_3909467_cov_533.478_ID_22129	AUO97b_02943	NOT
fig|400667.82.peg.1384	exbB_1	Leu147Pro	0	0	0	0	0.015464	0.015464	MotA/TolQ/ExbB proton channel family protein	missense_variant	1458818	A	G	0	A	NODE_1_length_3909467_cov_533.478_ID_22129	AUO97b_01523	NOT
fig|400667.82.peg.583	-	Cys512Gly	0	0	0	0.015444	0	0.015444	Allophanate hydrolase 2 subunit 1 (EC 3.5.1.54) / Allophanate hydrolase 2 subunit 2 (EC 3.5.1.54)	missense_variant	590586	A	C	0	A	NODE_1_length_3909467_cov_533.478_ID_22129	AUO97b_00723	NOT
fig|400667.82.peg.790	kdgD	Ala295Thr	0	0	0	0.015444	0	0.015444	5-dehydro-4-deoxyglucarate dehydratase (EC 4.2.1.41)	missense_variant	789759	C	T	0	A	NODE_1_length_3909467_cov_533.478_ID_22129	AUO97b_00930	NOT
fig|400667.82.peg.1439	-	Thr34Lys	0	0	0	0	0.015385	0.015385	Transcriptional regulator, LysR family	missense_variant	1519035	G	T	0	A	NODE_1_length_3909467_cov_533.478_ID_22129	AUO97b_01578	NOT
fig|400667.82.peg.1193	rpe	Phe204fs	0	0	0	0	0.015385	0.015385	Ribulose-phosphate 3-epimerase (EC 5.1.3.1)	frameshift_variant	1247220	CA	C	0	A	NODE_1_length_3909467_cov_533.478_ID_22129	AUO97b_01333	IN_REPEAT
fig|400667.82.peg.3435	map	Leu187fs	0	0.015385	0	0	0	0.015385	Methionine aminopeptidase (EC 3.4.11.18)	frameshift_variant	3690005	AT	A	0	A	NODE_1_length_3909467_cov_533.478_ID_22129	AUO97b_03571	NOT
fig|400667.82.peg.2132	ponA	Met637Leu	0	0	0	0	0.015385	0.015385	Multimodular transpeptidase-transglycosylase (EC 2.4.1.129) (EC 3.4.-.-)	missense_variant	2280716	T	G	0	A	NODE_1_length_3909467_cov_533.478_ID_22129	AUO97b_02268	NOT
fig|400667.82.peg.3039	mrcB	Pro736Ser	0	0	0.015385	0	0	0.015385	Multimodular transpeptidase-transglycosylase (EC 2.4.1.129) (EC 3.4.-.-)	missense_variant	3286004	G	A	0	A	NODE_1_length_3909467_cov_533.478_ID_22129	AUO97b_03174	NOT
fig|400667.82.peg.3556	-	Gly47fs	0	0	0.01145	0	0.015385	0.015385	Oxidoreductase, short-chain dehydrogenase/reductase family	frameshift_variant	3813182	GA	G	0	A	NODE_1_length_3909467_cov_533.478_ID_22129	AUO97b_03692	NOT
fig|400667.82.peg.2194	astA	Ter344Ter	0	0.015267	0	0	0	0.015267	Arginine N-succinyltransferase (EC 2.3.1.109)	splice_region_variant&stop_retained_variant	2348143	G	A	0	A	NODE_1_length_3909467_cov_533.478_ID_22129	AUO97b_02330	NOT
fig|400667.82.peg.2737	purL	Met734Val	0.015267	0	0	0	0	0.015267	Phosphoribosylformylglycinamidine synthase, synthetase subunit (EC 6.3.5.3) / Phosphoribosylformylglycinamidine synthase, glutamine amidotransferase subunit (EC 6.3.5.3)	missense_variant	2942495	A	G	0	A	NODE_1_length_3909467_cov_533.478_ID_22129	AUO97b_02872	IN_REPEAT
fig|400667.82.peg.1320	-	Lys132fs	0	0	0	0.015244	0.015152	0.015244	FIG021862: membrane protein, exporter	frameshift_variant	1390197	CT	C	0	A	NODE_1_length_3909467_cov_533.478_ID_22129	AUO97b_01459	NOT
us_fig|400667.82.peg.1886<>ds_fig|400667.82.peg.1887	us_mutY<>ds_-		0	0	0	0	0.015244	0.015244	us_A/G-specific adenine glycosylase (EC 3.2.2.-)<>ds_HIT family hydrolase	intergenic_region	2021835	T	C	0	A	NODE_1_length_3909467_cov_533.478_ID_22129	us_AUO97b_02022<>ds_AUO97b_02023	NOT
fig|400667.82.peg.186	-	Asp97fs	0	0	0	0	0.015228	0.015228	Predicted dye-decolorizing peroxidase (DyP), encapsulated subgroup	frameshift_variant	189344	TC	T	0	A	NODE_1_length_3909467_cov_533.478_ID_22129	AUO97b_00326	NOT
fig|400667.82.peg.2763	-	Ser283fs	0	0.015228	0	0	0	0.015228	hypothetical protein	frameshift_variant	2978403	GA	G	0	A	NODE_1_length_3909467_cov_533.478_ID_22129	AUO97b_02898	NOT
fig|400667.82.peg.3048	-	Phe123fs	0	0	0	0.015228	0	0.015228	hypothetical protein	frameshift_variant	3299084	AT	A	0	A	NODE_1_length_3909467_cov_533.478_ID_22129	AUO97b_03183	NOT
fig|400667.82.peg.943	glsA	Ser114Tyr	0	0	0.015209	0	0	0.015209	Glutaminase (EC 3.5.1.2)	missense_variant	969111	G	T	0	A	NODE_1_length_3909467_cov_533.478_ID_22129	AUO97b_01083	NOT
us_fig|400667.82.peg.1209<>ds_fig|400667.82.peg.1210	us_hisC<>ds_hisD		0	0	0	0	0.015209	0.015209	us_Histidinol-phosphate aminotransferase (EC 2.6.1.9)<>ds_Histidinol dehydrogenase (EC 1.1.1.23)	intergenic_region	1265087	C	CA	0	A	NODE_1_length_3909467_cov_533.478_ID_22129	us_AUO97b_01349<>ds_AUO97b_01350	IN_REPEAT
fig|400667.82.peg.145	-	Val64Val	0	0	0.015152	0	0	0.015152	FIG00351429: hypothetical protein	synonymous_variant	144144	A	G	0	A	NODE_1_length_3909467_cov_533.478_ID_22129	AUO97b_00285	NOT
fig|400667.82.peg.668	-	Leu88fs	0	0	0	0	0.015152	0.015152	Extracellular ribonuclease/nuclease fusion protein	frameshift_variant	676918	CA	C	0	A	NODE_1_length_3909467_cov_533.478_ID_22129	AUO97b_00808	NOT
fig|400667.82.peg.1566	-	Leu87Met	0	0.015075	0	0	0	0.015075	Positive alginate biosynthesis regulatory protein	missense_variant	1664003	A	T	0	A	NODE_1_length_3909467_cov_533.478_ID_22129	AUO97b_01705	NOT
ds_fig|400667.82.peg.1998<>ds_fig|400667.82.peg.1999	ds_-<>ds_-		0	0	0	0	0.015075	0.015075	ds_Putative transmembrane protein<>ds_Ferrichrome-iron receptor	intergenic_region	2141419	AT	A	0	A	NODE_1_length_3909467_cov_533.478_ID_22129	ds_AUO97b_02134<>ds_AUO97b_02135	NOT
fig|400667.82.peg.1842	recF	Asn59fs	0	0	0.015038	0	0	0.015038	DNA recombination and repair protein RecF	frameshift_variant	1967681	CA	C	0	A	NODE_1_length_3909467_cov_533.478_ID_22129	AUO97b_01979	NOT
fig|400667.82.peg.3244	-	Gly621Val	0	0	0	0	0.015015	0.015015	Outer membrane receptor proteins, mostly Fe transport	missense_variant	3504263	C	A	0	A	NODE_1_length_3909467_cov_533.478_ID_22129	AUO97b_03379	NOT
fig|400667.82.peg.2193	astC	Pro84Pro	0	0	0.015015	0	0	0.015015	Succinylornithine transaminase (EC 2.6.1.81)	synonymous_variant	2346131	A	G	0	A	NODE_1_length_3909467_cov_533.478_ID_22129	AUO97b_02329	IN_REPEAT
fig|400667.82.peg.2524	-	Lys287fs	0	0	0	0.015	0	0.015	FIG00613342: Bacterial patatin-like phospholipase domain containing protein	frameshift_variant	2697750	GA	G	0	A	NODE_1_length_3909467_cov_533.478_ID_22129	AUO97b_02659	NOT
fig|400667.82.peg.1726	-	Tyr575fs	0	0.014981	0	0	0	0.014981	Ferrichrome-iron receptor	frameshift_variant	1840427	AT	A	0	A	NODE_1_length_3909467_cov_533.478_ID_22129	AUO97b_01864	NOT
fig|400667.82.peg.1993	-	Ala28Ala	0	0	0	0.014981	0	0.014981	Zn-ribbon-containing, possibly RNA-binding protein and truncated derivatives	synonymous_variant	2134328	C	T	0	A	NODE_1_length_3909467_cov_533.478_ID_22129	AUO97b_02129	NOT
fig|400667.82.peg.1117	metG	Gly423Asp	0	0	0	0.014981	0	0.014981	Methionyl-tRNA synthetase (EC 6.1.1.10)	missense_variant	1157620	G	A	0	A	NODE_1_length_3909467_cov_533.478_ID_22129	AUO97b_01257	NOT
fig|400667.82.peg.1825	alx	Trp97fs	0	0.014981	0	0	0	0.014981	Alkaline induced inner membrane protein Alx	frameshift_variant	1951588	C	CGTCCT	0	A	NODE_1_length_3909467_cov_533.478_ID_22129	AUO97b_01962	NOT
fig|400667.82.peg.2375	-	Ile396fs	0	0.01497	0	0	0	0.01497	Copper/silver efflux RND transporter, transmembrane protein CusA	frameshift_variant	2532908	TG	T	0	A	NODE_1_length_3909467_cov_533.478_ID_22129	AUO97b_02509	NOT
fig|400667.82.peg.1603	ribD	Ser310Gly	0.014925	0	0	0	0	0.014925	Diaminohydroxyphosphoribosylaminopyrimidine deaminase (EC 3.5.4.26) / 5-amino-6-(5-phosphoribosylamino)uracil reductase (EC 1.1.1.193)	missense_variant	1703026	T	C	0	A	NODE_1_length_3909467_cov_533.478_ID_22129	AUO97b_01742	NOT
fig|400667.82.peg.1628	-	Ala90Thr	0	0	0.014925	0	0	0.014925	hypothetical protein	missense_variant	1728735	C	T	0	A	NODE_1_length_3909467_cov_533.478_ID_22129	AUO97b_01767	NOT
fig|400667.82.peg.2375	-	Phe356fs	0.014925	0	0	0	0	0.014925	Copper/silver efflux RND transporter, transmembrane protein CusA	frameshift_variant	2532793	CT	C	0	A	NODE_1_length_3909467_cov_533.478_ID_22129	AUO97b_02509	NOT
fig|400667.82.peg.1835	mnmE	Pro177fs	0	0	0	0.014925	0	0.014925	tRNA-5-carboxymethylaminomethyl-2-thiouridine(34) synthesis protein MnmE	frameshift_variant	1960910	GA	G	0	A	NODE_1_length_3909467_cov_533.478_ID_22129	AUO97b_01972	NOT
fig|400667.82.peg.1149	bfmS	Pro362fs	0	0	0	0.014881	0	0.014881	Two-component system sensor histidine kinase	frameshift_variant	1189922	G	GC	0	A	NODE_1_length_3909467_cov_533.478_ID_22129	AUO97b_01289	NOT
fig|400667.82.peg.885	ureC	Lys508fs	0	0	0.01487	0	0	0.01487	Urease alpha subunit (EC 3.5.1.5)	frameshift_variant	904608	CT	C	0	A	NODE_1_length_3909467_cov_533.478_ID_22129	AUO97b_01025	NOT
fig|400667.82.peg.1643	-	Pro349fs	0	0	0	0	0.01487	0.01487	Glycerophosphoryl diester phosphodiesterase (EC 3.1.4.46)	frameshift_variant	1746976	CG	C	0	A	NODE_1_length_3909467_cov_533.478_ID_22129	AUO97b_01782	NOT
fig|400667.82.peg.542	-	Thr74Ala	0	0	0.01487	0	0	0.01487	Transcriptional regulator, LysR family	missense_variant	537262	A	G	0	A	NODE_1_length_3909467_cov_533.478_ID_22129	AUO97b_00682	NOT
fig|400667.82.peg.1267	paaF_6	Phe171fs	0.014851	0	0	0	0	0.014851	Enoyl-CoA hydratase (EC 4.2.1.17)	frameshift_variant	1329946	GT	G	0	A	NODE_1_length_3909467_cov_533.478_ID_22129	AUO97b_01406	NOT
fig|400667.82.peg.2160	-	Pro490fs	0	0	0.014851	0	0	0.014851	Type IV fimbrial biogenesis protein PilY1	frameshift_variant	2313639	TC	T	0	A	NODE_1_length_3909467_cov_533.478_ID_22129	AUO97b_02296	NOT
fig|400667.82.peg.2729	tolA	Asp240fs	0	0	0.014851	0	0	0.014851	TolA protein	frameshift_variant	2932888	AT	A	0	A	NODE_1_length_3909467_cov_533.478_ID_22129	AUO97b_02864	IN_REPEAT
fig|400667.82.peg.523	yveA	Lys2Thr	0	0	0	0	0.014815	0.014815	Amino acid permease in 4-hydroxyproline catabolic gene cluster	missense_variant	516629	A	C	0	P	NODE_1_length_3909467_cov_533.478_ID_22129	AUO97b_00663	NOT
fig|400667.82.peg.434	-	Val117Val	0	0	0	0.014815	0	0.014815	Transcriptional regulator, GntR family domain / Aspartate aminotransferase (EC 2.6.1.1)	synonymous_variant	419934	G	A	0	A	NODE_1_length_3909467_cov_533.478_ID_22129	AUO97b_00574	NOT
fig|400667.82.peg.1588	thrC	Ala99del	0	0	0.014793	0	0.006696	0.014793	Threonine synthase (EC 4.2.3.1)	disruptive_inframe_deletion	1686865	TCTG	T	0	P	NODE_1_length_3909467_cov_533.478_ID_22129	AUO97b_01727	NOT
fig|400667.82.peg.2124	mraW	Arg230fs	0	0	0	0.014778	0	0.014778	16S rRNA (cytosine(1402)-N(4))-methyltransferase (EC 2.1.1.199)	frameshift_variant	2272470	CA	C	0	A	NODE_1_length_3909467_cov_533.478_ID_22129	AUO97b_02260	NOT
fig|400667.82.peg.2887	-	Ser139fs	0	0	0	0.014778	0	0.014778	Integral membrane protein	frameshift_variant	3109053	GA	G	0	A	NODE_1_length_3909467_cov_533.478_ID_22129	AUO97b_03022	NOT
fig|400667.82.peg.2562	-	Tyr351Cys	0	0.01476	0	0	0	0.01476	AmpG permease	missense_variant	2737110	A	G	0	A	NODE_1_length_3909467_cov_533.478_ID_22129	AUO97b_02697	NOT
fig|400667.82.peg.987	cynR_2	Ile90Thr	0	0	0.01476	0	0	0.01476	Transcriptional regulator, LysR family	missense_variant	1015112	A	G	0	A	NODE_1_length_3909467_cov_533.478_ID_22129	AUO97b_01127	NOT
fig|400667.82.peg.91	-	Pro299fs	0	0.014706	0	0	0	0.014706	Sulfide:quinone oxidoreductase, Type II	frameshift_variant	90718	CG	C	0	A	NODE_1_length_3909467_cov_533.478_ID_22129	AUO97b_00231	NOT
fig|400667.82.peg.2406	-	Gly144fs	0	0.014706	0	0	0	0.014706	hypothetical protein	frameshift_variant	2565597	G	GA	0	A	NODE_1_length_3909467_cov_533.478_ID_22129	AUO97b_02540	NOT
fig|400667.82.peg.2043	gabT	Ala31fs	0	0	0.014706	0	0	0.014706	Gamma-aminobutyrate:alpha-ketoglutarate aminotransferase (EC 2.6.1.19)	frameshift_variant	2193230	GA	G	0	A	NODE_1_length_3909467_cov_533.478_ID_22129	AUO97b_02179	NOT
fig|400667.82.peg.983	-	Gly307fs	0	0	0.014706	0	0	0.014706	hypothetical protein	frameshift_variant	1012107	CT	C	0	A	NODE_1_length_3909467_cov_533.478_ID_22129	AUO97b_01123	NOT
fig|400667.82.peg.1252	-	Leu61Leu	0	0	0	0	0.014706	0.014706	Sodium-dependent phosphate transporter	synonymous_variant	1313657	A	G	0	A	NODE_1_length_3909467_cov_533.478_ID_22129	AUO97b_01391	NOT
fig|400667.82.peg.3482	eno	Val147Ile	0	0.014706	0	0	0	0.014706	Enolase (EC 4.2.1.11)	missense_variant	3736271	G	A	0	A	NODE_1_length_3909467_cov_533.478_ID_22129	AUO97b_03618	NOT
fig|400667.82.peg.3345	-	Val138Val	0	0	0.014652	0	0	0.014652	hypothetical protein	synonymous_variant	3596327	G	T	0	A	NODE_1_length_3909467_cov_533.478_ID_22129	AUO97b_03480	NOT
fig|400667.82.peg.3209	-	Gly108fs	0	0	0	0.014634	0	0.014634	tRNA threonylcarbamoyladenosine biosynthesis protein TsaE	frameshift_variant	3465496	GA	G	0	A	NODE_1_length_3909467_cov_533.478_ID_22129	AUO97b_03344	NOT
fig|400667.82.peg.2464	-	Val85Val	0	0.014599	0	0	0	0.014599	3-ketoacyl-CoA thiolase (EC 2.3.1.16) @ Acetyl-CoA acetyltransferase (EC 2.3.1.9)	synonymous_variant	2632078	C	T	0	A	NODE_1_length_3909467_cov_533.478_ID_22129	AUO97b_02599	NOT
fig|400667.82.peg.91	-	Leu285Pro	0	0	0	0	0.014577	0.014577	Sulfide:quinone oxidoreductase, Type II	missense_variant	90761	A	G	0	A	NODE_1_length_3909467_cov_533.478_ID_22129	AUO97b_00231	NOT
fig|400667.82.peg.3630	-	Cys11Ser	0	0	0	0.014545	0	0.014545	T6SS PAAR-repeat protein / RhaS protein	missense_variant	3885800	A	T	0	A	NODE_1_length_3909467_cov_533.478_ID_22129	AUO97b_03766	NOT
fig|400667.82.peg.1678	znuC	Leu135Pro	0	0.014535	0	0	0	0.014535	Zinc ABC transporter, ATP-binding protein ZnuC	missense_variant	1782323	T	C	0	A	NODE_1_length_3909467_cov_533.478_ID_22129	AUO97b_01816	NOT
fig|400667.82.peg.1995	aceE	Lys541fs	0	0	0	0.014493	0	0.014493	Pyruvate dehydrogenase E1 component (EC 1.2.4.1)	frameshift_variant	2137079	CA	C	0	A	NODE_1_length_3909467_cov_533.478_ID_22129	AUO97b_02131	NOT
fig|400667.82.peg.483	-	Ser514Ser	0	0	0.014493	0	0	0.014493	Methylcrotonyl-CoA carboxylase biotin-containing subunit (EC 6.4.1.4)	synonymous_variant	470666	A	G	0	A	NODE_1_length_3909467_cov_533.478_ID_22129	AUO97b_00623	NOT
fig|400667.82.peg.1835	mnmE	Glu317Glu	0	0	0.014493	0	0	0.014493	tRNA-5-carboxymethylaminomethyl-2-thiouridine(34) synthesis protein MnmE	synonymous_variant	1960488	T	C	0	A	NODE_1_length_3909467_cov_533.478_ID_22129	AUO97b_01972	NOT
fig|400667.82.peg.2443	trpB	Gly82Gly	0	0	0	0	0.014458	0.014458	Tryptophan synthase beta chain (EC 4.2.1.20)	synonymous_variant	2608787	T	C	0	A	NODE_1_length_3909467_cov_533.478_ID_22129	AUO97b_02577	NOT
fig|400667.82.peg.3395	rimO	Leu441Ser	0	0	0	0	0.014451	0.014451	Ribosomal protein S12p Asp88 (E. coli) methylthiotransferase (EC 2.8.4.4)	missense_variant	3646810	T	C	0	A	NODE_1_length_3909467_cov_533.478_ID_22129	AUO97b_03530	NOT
fig|400667.82.peg.1228	polA	Asp158Asp	0	0.01444	0	0	0	0.01444	DNA polymerase I (EC 2.7.7.7)	synonymous_variant	1288761	C	T	0	A	NODE_1_length_3909467_cov_533.478_ID_22129	AUO97b_01367	NOT
fig|400667.82.peg.478	-	Phe257fs	0	0	0	0.014388	0	0.014388	Acetoacetyl-CoA synthetase [leucine] (EC 6.2.1.16)	frameshift_variant	463858	CA	C	0	A	NODE_1_length_3909467_cov_533.478_ID_22129	AUO97b_00618	NOT
fig|400667.82.peg.147	cobT	Ala75Val	0	0	0.014388	0	0	0.014388	Nicotinate-nucleotide--dimethylbenzimidazole phosphoribosyltransferase (EC 2.4.2.21)	missense_variant	145884	G	A	0	A	NODE_1_length_3909467_cov_533.478_ID_22129	AUO97b_00287	NOT
fig|400667.82.peg.2276	-	Gly198fs	0	0	0	0.014388	0	0.014388	Monooxygenase, flavin-binding family	frameshift_variant	2419922	CA	C	0	A	NODE_1_length_3909467_cov_533.478_ID_22129	AUO97b_02412	NOT
us_fig|400667.82.peg.1961<>us_fig|400667.82.peg.1962	us_-<>us_-		0	0	0	0	0.014388	0.014388	us_hypothetical protein<>us_Esterase YqiA	intergenic_region	2102163	CT	C	0	A	NODE_1_length_3909467_cov_533.478_ID_22129	us_AUO97b_02097<>us_AUO97b_02098	IN_REPEAT
fig|400667.82.peg.3222	eat	Phe379fs	0	0	0	0	0.014388	0.014388	Small molecule diffusion facilitator (permease)	frameshift_variant	3478131	CA	C	0	A	NODE_1_length_3909467_cov_533.478_ID_22129	AUO97b_03357	NOT
fig|400667.82.peg.3210	mutL	His12Gln	0	0	0	0	0.014368	0.014368	DNA mismatch repair protein MutL	missense_variant	3465662	T	G	0	A	NODE_1_length_3909467_cov_533.478_ID_22129	AUO97b_03345	NOT
fig|400667.82.peg.2897	-	Cys19Cys	0	0	0	0	0.014354	0.014354	Murein hydrolase activator NlpD	synonymous_variant	3117441	T	C	0	A	NODE_1_length_3909467_cov_533.478_ID_22129	AUO97b_03032	NOT
fig|400667.82.peg.2469	gcd	Ala89Thr	0	0	0	0	0.014337	0.014337	Glucose dehydrogenase, PQQ-dependent (EC 1.1.5.2)	missense_variant	2636669	G	A	0	A	NODE_1_length_3909467_cov_533.478_ID_22129	AUO97b_02604	NOT
fig|400667.82.peg.911	ppk1	Phe516fs	0	0	0.014337	0	0	0.014337	Polyphosphate kinase (EC 2.7.4.1)	frameshift_variant	929908	TA	T	0	A	NODE_1_length_3909467_cov_533.478_ID_22129	AUO97b_01051	NOT
fig|400667.82.peg.1691	guaA	Asp459Asn	0	0	0	0.014337	0	0.014337	GMP synthase [glutamine-hydrolyzing], amidotransferase subunit (EC 6.3.5.2) / GMP synthase [glutamine-hydrolyzing], ATP pyrophosphatase subunit (EC 6.3.5.2)	missense_variant	1794521	C	T	0	A	NODE_1_length_3909467_cov_533.478_ID_22129	AUO97b_01829	NOT
fig|400667.82.peg.1715	-	Gln490Arg	0	0	0	0	0.01432	0.01432	Acyl-CoA synthetases (AMP-forming)/AMP-acid ligases	missense_variant	1825600	T	C	0	A	NODE_1_length_3909467_cov_533.478_ID_22129	AUO97b_01853	NOT
fig|400667.82.peg.884	ureE	His143Pro	0	0.01432	0	0	0	0.01432	Urease accessory protein UreE	missense_variant	903934	T	G	0	A	NODE_1_length_3909467_cov_533.478_ID_22129	AUO97b_01024	NOT
fig|400667.82.peg.2311	-	Pro2Pro	0	0.014286	0	0	0	0.014286	hypothetical protein	synonymous_variant	2458017	T	C	0	A	NODE_1_length_3909467_cov_533.478_ID_22129	AUO97b_02447	NOT
fig|400667.82.peg.641	xseA	Lys50Arg	0	0	0	0.014286	0	0.014286	Exodeoxyribonuclease VII large subunit (EC 3.1.11.6)	missense_variant	646331	A	G	0	A	NODE_1_length_3909467_cov_533.478_ID_22129	AUO97b_00781	NOT
fig|400667.82.peg.3804	-	Thr44Thr	0.014265	0	0	0	0	0.014265	hypothetical protein	synonymous_variant	11836	T	C	0	A	NODE_3_length_13486_cov_4113.34_ID_22133	AUO97b_03816	IN_REPEAT
fig|400667.82.peg.2238	plsB	Thr739Thr	0	0	0	0.014235	0	0.014235	Glycerol-3-phosphate acyltransferase (EC 2.3.1.15)	synonymous_variant	2393495	A	G	0	A	NODE_1_length_3909467_cov_533.478_ID_22129	AUO97b_02374	NOT
fig|400667.82.peg.3510	-	Thr56Ile	0	0.014235	0	0	0	0.014235	Uncharacterized MFS-type transporter	missense_variant	3765435	G	A	0	A	NODE_1_length_3909467_cov_533.478_ID_22129	AUO97b_03646	NOT
fig|400667.82.peg.757	purP	Leu303Leu	0	0	0	0	0.014235	0.014235	Xanthine/uracil/thiamine/ascorbate permease family protein	synonymous_variant	751038	T	C	0	A	NODE_1_length_3909467_cov_533.478_ID_22129	AUO97b_00897	NOT
fig|400667.82.peg.2737	purL	Thr796fs	0.014218	0	0	0	0	0.014218	Phosphoribosylformylglycinamidine synthase, synthetase subunit (EC 6.3.5.3) / Phosphoribosylformylglycinamidine synthase, glutamine amidotransferase subunit (EC 6.3.5.3)	frameshift_variant	2942680	TA	T	0	A	NODE_1_length_3909467_cov_533.478_ID_22129	AUO97b_02872	IN_REPEAT
fig|400667.82.peg.3232	pepN	Gln298Arg	0	0	0	0	0.014205	0.014205	Membrane alanine aminopeptidase N (EC 3.4.11.2)	missense_variant	3490774	A	G	0	A	NODE_1_length_3909467_cov_533.478_ID_22129	AUO97b_03367	NOT
fig|400667.82.peg.2811	pdxJ	Asp160fs	0	0.014184	0	0.010169	0	0.014184	Pyridoxine 5'-phosphate synthase (EC 2.6.99.2)	frameshift_variant	3018351	GA	G	0	A	NODE_1_length_3909467_cov_533.478_ID_22129	AUO97b_02946	NOT
fig|400667.82.peg.3074	purF	Asn48Asp	0	0	0	0	0.014164	0.014164	Amidophosphoribosyltransferase (EC 2.4.2.14)	missense_variant	3320356	A	G	0	A	NODE_1_length_3909467_cov_533.478_ID_22129	AUO97b_03209	NOT
fig|400667.82.peg.1442	-	Phe109fs	0	0	0.014151	0	0	0.014151	Integral membrane protein	frameshift_variant	1521651	GT	G	0	A	NODE_1_length_3909467_cov_533.478_ID_22129	AUO97b_01581	NOT
fig|400667.82.peg.3191	coq	Thr180fs	0	0.014085	0	0	0	0.014085	2-polyprenyl-3-methyl-6-methoxy-1,4-benzoquinol hydroxylase, coq7 type	frameshift_variant	3442950	GT	G	0	A	NODE_1_length_3909467_cov_533.478_ID_22129	AUO97b_03326	NOT
fig|400667.82.peg.1048	gabD	Arg379Arg	0	0.014085	0	0	0	0.014085	Succinate-semialdehyde dehydrogenase [NAD(P)+] (EC 1.2.1.16)	synonymous_variant	1083057	A	G	0	A	NODE_1_length_3909467_cov_533.478_ID_22129	AUO97b_01188	NOT
fig|400667.82.peg.2950	barB	Leu87Pro	0	0	0.014035	0	0	0.014035	Efflux ABC transporter, permease/ATP-binding protein	missense_variant	3182620	T	C	0	A	NODE_1_length_3909467_cov_533.478_ID_22129	AUO97b_03085	NOT
fig|400667.82.peg.2886	-	Ala129Ala	0	0	0	0	0.014035	0.014035	Large repetitive protein	synonymous_variant	3107009	A	G	0	A	NODE_1_length_3909467_cov_533.478_ID_22129	AUO97b_03021	NOT
fig|400667.82.peg.2815	-	Ala107Ala	0	0.014035	0	0	0	0.014035	hypothetical protein	synonymous_variant	3021356	A	G	0	A	NODE_1_length_3909467_cov_533.478_ID_22129	AUO97b_02950	NOT
us_fig|400667.82.peg.400<>ds_fig|400667.82.peg.401	us_-<>ds_-		0	0	0	0.014019	0	0.014019	us_Exoenzymes regulatory protein AepA precursor<>ds_Amidases related to nicotinamidase	intergenic_region	385911	CT	C	0	A	NODE_1_length_3909467_cov_533.478_ID_22129	us_AUO97b_00540<>ds_AUO97b_00541	NOT
fig|400667.82.peg.1297	ilvB	Leu72Pro	0	0	0	0	0.013986	0.013986	Acetolactate synthase large subunit (EC 2.2.1.6)	missense_variant	1366422	A	G	0	A	NODE_1_length_3909467_cov_533.478_ID_22129	AUO97b_01436	NOT
fig|400667.82.peg.2523	agcS	Ser335fs	0	0.013986	0	0	0	0.013986	Sodium:alanine symporter family protein	frameshift_variant	2696249	CA	C	0	A	NODE_1_length_3909467_cov_533.478_ID_22129	AUO97b_02658	NOT
fig|400667.82.peg.16	-	Phe342fs	0	0	0	0.013937	0	0.013937	outer membrane usher protein precursor	frameshift_variant	14415	GT	G	0	A	NODE_1_length_3909467_cov_533.478_ID_22129	AUO97b_00156	IN_REPEAT
fig|400667.82.peg.1868	ppc	Pro768Pro	0	0.013937	0	0	0	0.013937	Phosphoenolpyruvate carboxylase (EC 4.1.1.31)	synonymous_variant	2001923	A	G	0	A	NODE_1_length_3909467_cov_533.478_ID_22129	AUO97b_02004	NOT
fig|400667.82.peg.1149	bfmS	Ala514Val	0	0.013937	0	0	0	0.013937	Two-component system sensor histidine kinase	missense_variant	1189465	G	A	0	A	NODE_1_length_3909467_cov_533.478_ID_22129	AUO97b_01289	NOT
fig|400667.82.peg.3232	pepN	Glu745*	0	0	0	0	0.013937	0.013937	Membrane alanine aminopeptidase N (EC 3.4.11.2)	stop_gained	3492114	G	T	0	A	NODE_1_length_3909467_cov_533.478_ID_22129	AUO97b_03367	NOT
fig|400667.82.peg.3555	-	Met194Val	0	0.013889	0	0	0	0.013889	Oxidoreductase, short-chain dehydrogenase/reductase family	missense_variant	3812828	A	G	0	A	NODE_1_length_3909467_cov_533.478_ID_22129	AUO97b_03691	NOT
fig|400667.82.peg.2561	-	Phe85fs	0	0.013889	0	0	0	0.013889	1-acyl-sn-glycerol-3-phosphate acyltransferase	frameshift_variant	2735676	TA	T	0	A	NODE_1_length_3909467_cov_533.478_ID_22129	AUO97b_02696	NOT
fig|400667.82.peg.2921	-	Asn174His	0	0	0	0	0.01385	0.01385	PROBABLE EPOXIDE HYDROLASE EPHC (EPOXIDE HYDRATASE) (EC 3.3.2.9)	missense_variant	3148291	T	G	0	A	NODE_1_length_3909467_cov_533.478_ID_22129	AUO97b_03056	NOT
fig|400667.82.peg.2356	-	Lys325Arg	0	0.013841	0	0	0	0.013841	hypothetical protein	missense_variant	2511457	T	C	0	A	NODE_1_length_3909467_cov_533.478_ID_22129	AUO97b_02490	NOT
fig|400667.82.peg.1736	-	Asp467fs	0.013841	0	0	0	0	0.013841	VgrG protein	frameshift_variant	1848783	TC	T	0	A	NODE_1_length_3909467_cov_533.478_ID_22129	AUO97b_01874	IN_REPEAT
fig|400667.82.peg.3074	purF	Phe463fs	0	0.013825	0	0	0	0.013825	Amidophosphoribosyltransferase (EC 2.4.2.14)	frameshift_variant	3321598	GT	G	0	A	NODE_1_length_3909467_cov_533.478_ID_22129	AUO97b_03209	NOT
fig|400667.82.peg.2734	ruvB	Ala206Val	0.013793	0	0	0	0	0.013793	Holliday junction ATP-dependent DNA helicase RuvB (EC 3.6.4.12)	missense_variant	2937330	G	A	0	A	NODE_1_length_3909467_cov_533.478_ID_22129	AUO97b_02869	IN_REPEAT
us_fig|400667.82.peg.693<>us_fig|400667.82.peg.694	us_-<>us_-		0	0	0	0	0.013793	0.013793	us_Phage protein<>us_Error-prone repair protein UmuD	intergenic_region	706326	T	A	0	A	NODE_1_length_3909467_cov_533.478_ID_22129	us_AUO97b_00833<>us_AUO97b_00834	NOT
fig|400667.82.peg.2762	-	Leu285*	0	0	0	0.013774	0	0.013774	HlyD family secretion protein	stop_gained	2977240	A	C	0	A	NODE_1_length_3909467_cov_533.478_ID_22129	AUO97b_02897	NOT
fig|400667.82.peg.300	maf	Phe107fs	0	0	0	0.013746	0	0.013746	Maf-like protein YceF	frameshift_variant	283809	CT	C	0	A	NODE_1_length_3909467_cov_533.478_ID_22129	AUO97b_00440	NOT
fig|400667.82.peg.2067	-	Leu57fs	0	0	0	0	0.013699	0.013699	hypothetical protein	frameshift_variant	2215180	CT	C	0	A	NODE_1_length_3909467_cov_533.478_ID_22129	AUO97b_02203	NOT
fig|400667.82.peg.3082	-	Met222fs	0	0.013699	0	0	0	0.013699	hypothetical protein	frameshift_variant	3329185	AT	A	0	A	NODE_1_length_3909467_cov_533.478_ID_22129	AUO97b_03217	NOT
fig|400667.82.peg.2371	-	Ile587Thr	0	0	0	0.013652	0	0.013652	Multicopper oxidase	missense_variant	2527208	T	C	0	A	NODE_1_length_3909467_cov_533.478_ID_22129	AUO97b_02505	NOT
fig|400667.82.peg.1258	pcnB	Ala227Val	0	0	0	0	0.013652	0.013652	Poly(A) polymerase (EC 2.7.7.19)	missense_variant	1317950	G	A	0	A	NODE_1_length_3909467_cov_533.478_ID_22129	AUO97b_01397	NOT
fig|400667.82.peg.1228	polA	Ile404Ile	0	0	0	0	0.013605	0.013605	DNA polymerase I (EC 2.7.7.7)	synonymous_variant	1289499	C	T	0	A	NODE_1_length_3909467_cov_533.478_ID_22129	AUO97b_01367	NOT
us_fig|400667.82.peg.2132<>us_fig|400667.82.peg.2133	us_ponA<>us_-		0	0	0	0	0.013587	0.013587	us_Multimodular transpeptidase-transglycosylase (EC 2.4.1.129) (EC 3.4.-.-)<>us_Type IV pilus biogenesis protein PilM	intergenic_region	2282759	A	G	0	A	NODE_1_length_3909467_cov_533.478_ID_22129	us_AUO97b_02268<>us_AUO97b_02269	NOT
fig|400667.82.peg.3428	fruA	Glu103fs	0	0	0.013575	0	0	0.013575	PTS system, inactive IIB catalytic domain / PTS system, fructose-specific IIB component (EC 2.7.1.202) / PTS system, fructose-specific IIC component	frameshift_variant	3680853	TTC	T	0	A	NODE_1_length_3909467_cov_533.478_ID_22129	AUO97b_03564	NOT
fig|400667.82.peg.3283	ytpA	Ala323Val	0	0.013514	0	0	0	0.013514	Lysophospholipase (EC 3.1.1.5)	missense_variant	3548596	C	T	0	A	NODE_1_length_3909467_cov_533.478_ID_22129	AUO97b_03418	NOT
fig|400667.82.peg.1583	feoB	Leu5fs	0	0	0	0	0.013514	0.013514	Ferrous iron transporter FeoB	frameshift_variant	1682684	TA	T	0	A	NODE_1_length_3909467_cov_533.478_ID_22129	AUO97b_01722	NOT
fig|400667.82.peg.2955	hemE	Tyr298Ser	0	0	0.013514	0	0	0.013514	Uroporphyrinogen III decarboxylase (EC 4.1.1.37)	missense_variant	3189383	A	C	0	A	NODE_1_length_3909467_cov_533.478_ID_22129	AUO97b_03090	NOT
fig|400667.82.peg.563	-	Ala571Thr	0	0	0.013468	0	0	0.013468	VgrG protein	missense_variant	565383	C	T	0	A	NODE_1_length_3909467_cov_533.478_ID_22129	AUO97b_00703	IN_REPEAT
fig|400667.82.peg.3525	feaB	Glu228fs	0.013453	0	0	0	0	0.013453	Phenylacetaldehyde dehydrogenase (EC 1.2.1.39)	frameshift_variant	3780089	AG	A	0	A	NODE_1_length_3909467_cov_533.478_ID_22129	AUO97b_03661	NOT
fig|400667.82.peg.1391	-	Phe288fs	0	0.013453	0	0	0	0.013453	Inner membrane protein YbaL, KefB/KefC family	frameshift_variant	1465217	AT	A	0	A	NODE_1_length_3909467_cov_533.478_ID_22129	AUO97b_01530	NOT
fig|400667.82.peg.2103	cah	Leu437fs	0	0	0.013453	0	0	0.013453	Na(+)-dependent bicarbonate transporter BicA / Carbonic anhydrase, beta class (EC 4.2.1.1)	frameshift_variant	2247132	GT	G	0	A	NODE_1_length_3909467_cov_533.478_ID_22129	AUO97b_02239	NOT
fig|400667.82.peg.312	putP	Gly95Val	0	0	0	0	0.013423	0.013423	Proline/sodium symporter PutP (TC 2.A.21.2.1) @ Propionate/sodium symporter	missense_variant	295520	G	T	0	A	NODE_1_length_3909467_cov_533.478_ID_22129	AUO97b_00452	NOT
fig|400667.82.peg.3642	-	Phe998fs	0	0.013393	0	0	0	0.013393	RND efflux system, inner membrane transporter	frameshift_variant	3898901	GT	G	0	A	NODE_1_length_3909467_cov_533.478_ID_22129	AUO97b_03778	IN_REPEAT
fig|400667.82.peg.944	def	Val82_Val83insAla	0	0	0	0.013378	0	0.013378	Peptide deformylase (EC 3.5.1.88)	conservative_inframe_insertion	969865	A	ACAG	0	A	NODE_1_length_3909467_cov_533.478_ID_22129	AUO97b_01084	NOT
fig|400667.82.peg.1835	mnmE	Thr371Lys	0	0	0.013378	0	0	0.013378	tRNA-5-carboxymethylaminomethyl-2-thiouridine(34) synthesis protein MnmE	missense_variant	1960327	G	T	0	A	NODE_1_length_3909467_cov_533.478_ID_22129	AUO97b_01972	NOT
fig|400667.82.peg.293	-	Met47fs	0	0	0	0.013378	0	0.013378	Phosphotransferase involved in threonylcarbamoyladenosine t(6)A37 formation in tRNA	frameshift_variant	276133	AT	A	0	A	NODE_1_length_3909467_cov_533.478_ID_22129	AUO97b_00433	NOT
fig|400667.82.peg.1559	-	Ala114Ala	0	0	0	0	0.013333	0.013333	putative general secretion pathway protein [KO:K02463]	synonymous_variant	1658039	A	G	0	A	NODE_1_length_3909467_cov_533.478_ID_22129	AUO97b_01698	NOT
fig|400667.82.peg.2575	fabG_11	Phe222fs	0	0	0.013333	0	0	0.013333	Oxidoreductase, short-chain dehydrogenase/reductase family	frameshift_variant	2753649	GT	G	0	A	NODE_1_length_3909467_cov_533.478_ID_22129	AUO97b_02710	NOT
ds_fig|400667.82.peg.3810<>us_fig|400667.82.peg.3811	ds_tonB<>us_-		0.013285	0	0	0	0	0.013285	ds_Outer membrane receptor proteins, mostly Fe transport<>us_hypothetical protein	intergenic_region	3486	A	G	0	A	NODE_4_length_11379_cov_4089.89_ID_22135	ds_AUO97b_03792<>us_AUO97b_03793	NOT
fig|400667.82.peg.3806	-	Thr3Thr	0	0	0	0.01323	0	0.01323	Toxin HigB	synonymous_variant	12950	T	C	0	A	NODE_3_length_13486_cov_4113.34_ID_22133	AUO97b_03818	NOT
fig|400667.82.peg.3795	-	Ser18Ser	0.01323	0.007867	0	0.007623	0.006584	0.01323	hypothetical protein	synonymous_variant	3237	T	G	0	A	NODE_3_length_13486_cov_4113.34_ID_22133	AUO97b_03807	IN_REPEAT
ds_fig|400667.82.peg.1863<>us_fig|400667.82.peg.1864	ds_ilvD<>us_-		0	0	0	0.013216	0	0.013216	ds_Dihydroxy-acid dehydratase (EC 4.2.1.9)<>us_DSBA-like thioredoxin domain protein	intergenic_region	1996779	AT	A	0	A	NODE_1_length_3909467_cov_533.478_ID_22129	ds_AUO97b_01999<>us_AUO97b_02000	NOT
fig|400667.82.peg.3068	gpsA	Leu292Leu	0	0	0	0	0.013158	0.013158	Glycerol-3-phosphate dehydrogenase [NAD(P)+] (EC 1.1.1.94)	synonymous_variant	3316150	A	G	0	A	NODE_1_length_3909467_cov_533.478_ID_22129	AUO97b_03203	NOT
fig|400667.82.peg.3224	-	Ala131Glu	0	0	0	0	0.013158	0.013158	Transcriptional regulator, ArsR family	missense_variant	3481536	C	A	0	A	NODE_1_length_3909467_cov_533.478_ID_22129	AUO97b_03359	NOT
fig|400667.82.peg.568	atzF	Leu296Arg	0	0	0	0	0.013129	0.013129	Allophanate hydrolase (EC 3.5.1.54)	missense_variant	571626	A	C	0	A	NODE_1_length_3909467_cov_533.478_ID_22129	AUO97b_00708	NOT
fig|400667.82.peg.3347	-	Asn612Lys	0	0	0	0	0.0131	0.0131	Phage-related protein, tail component	missense_variant	3598607	C	A	0	A	NODE_1_length_3909467_cov_533.478_ID_22129	AUO97b_03482	NOT
fig|400667.82.peg.3127	-	Ala142Ala	0	0	0	0.013089	0	0.013089	L-sorbosone dehydrogenase	synonymous_variant	3373539	T	C	0	A	NODE_1_length_3909467_cov_533.478_ID_22129	AUO97b_03262	NOT
fig|400667.82.peg.1833	-	Lys28fs	0	0	0	0	0.013072	0.013072	Cobalt/zinc/cadmium resistance protein CzcD	frameshift_variant	1959646	GT	G	0	A	NODE_1_length_3909467_cov_533.478_ID_22129	AUO97b_01970	NOT
fig|400667.82.peg.3343	-	Ala47Ala	0	0	0	0.013072	0	0.013072	probable tail length tape measure protein	synonymous_variant	3590711	T	C	0	A	NODE_1_length_3909467_cov_533.478_ID_22129	AUO97b_03478	NOT
fig|400667.82.peg.3600	-	His34Gln	0	0.013029	0	0	0	0.013029	Transcriptional regulator, AraC family	missense_variant	3856718	A	T	0	A	NODE_1_length_3909467_cov_533.478_ID_22129	AUO97b_03736	NOT
fig|400667.82.peg.2323	-	Val296del	0.012987	0	0	0	0	0.012987	Geranyl-CoA carboxylase biotin-containing subunit (EC 6.4.1.5)	disruptive_inframe_deletion	2475373	GGTA	G	0	A	NODE_1_length_3909467_cov_533.478_ID_22129	AUO97b_02458	NOT
fig|400667.82.peg.1499	infB	Ala466Thr	0	0	0.012987	0	0	0.012987	Translation initiation factor 2	missense_variant	1587772	C	T	0	A	NODE_1_length_3909467_cov_533.478_ID_22129	AUO97b_01638	NOT
fig|400667.82.peg.943	glsA	Gly212Gly	0	0	0.012987	0	0	0.012987	Glutaminase (EC 3.5.1.2)	synonymous_variant	968816	G	A	0	A	NODE_1_length_3909467_cov_533.478_ID_22129	AUO97b_01083	NOT
fig|400667.82.peg.885	ureC	Pro173Pro	0	0	0.012945	0	0	0.012945	Urease alpha subunit (EC 3.5.1.5)	synonymous_variant	905613	A	G	0	A	NODE_1_length_3909467_cov_533.478_ID_22129	AUO97b_01025	NOT
fig|400667.82.peg.1896	-	Leu118fs	0	0.012931	0	0	0	0.012931	hypothetical protein	frameshift_variant	2029383	GT	G	0	A	NODE_1_length_3909467_cov_533.478_ID_22129	AUO97b_02032	NOT
fig|400667.82.peg.563	-	Phe779fs	0	0	0	0.012931	0	0.012931	VgrG protein	frameshift_variant	564756	TA	T	0	A	NODE_1_length_3909467_cov_533.478_ID_22129	AUO97b_00703	NOT
fig|400667.82.peg.495	-	Glu155fs	0	0	0	0.012931	0	0.012931	2-aminoethylphosphonate uptake and metabolism regulator	frameshift_variant	486812	GA	G	0	A	NODE_1_length_3909467_cov_533.478_ID_22129	AUO97b_00635	NOT
fig|400667.82.peg.3795	-	His151Pro	0	0	0.00997	0	0.012846	0.012846	hypothetical protein	missense_variant	3635	A	C	0	A	NODE_3_length_13486_cov_4113.34_ID_22133	AUO97b_03807	IN_REPEAT
fig|400667.82.peg.3797	-	Arg258Pro	0	0	0	0.012821	0.007805	0.012821	Transcriptional activator protein LysR	missense_variant	4899	C	G	0	A	NODE_3_length_13486_cov_4113.34_ID_22133	AUO97b_03809	IN_REPEAT
fig|400667.82.peg.3221	eutB	Ser297fs	0	0	0.012821	0	0	0.012821	Ethanolamine ammonia-lyase heavy chain (EC 4.3.1.7)	frameshift_variant	3476924	TG	T	0	A	NODE_1_length_3909467_cov_533.478_ID_22129	AUO97b_03356	NOT
fig|400667.82.peg.1044	-	Phe21fs	0	0	0	0	0.012712	0.012712	FIG00351361: hypothetical protein	frameshift_variant	1077950	CT	C	0	A	NODE_1_length_3909467_cov_533.478_ID_22129	AUO97b_01184	NOT
ds_fig|400667.82.peg.3796<>ds_fig|400667.82.peg.3797	ds_-<>ds_-		0.012712	0	0	0	0	0.012712	ds_hypothetical protein<>ds_Transcriptional activator protein LysR	intergenic_region	3978	A	G	0	A	NODE_3_length_13486_cov_4113.34_ID_22133	ds_AUO97b_03808<>ds_AUO97b_03809	IN_REPEAT
fig|400667.82.peg.1702	-	Leu214Pro	0	0	0.012698	0	0	0.012698	hypothetical protein	missense_variant	1805461	A	G	0	A	NODE_1_length_3909467_cov_533.478_ID_22129	AUO97b_01840	NOT
fig|400667.82.peg.2970	-	Tyr255His	0	0	0	0	0.01269	0.01269	Xaa-Pro aminopeptidase (EC 3.4.11.9)	missense_variant	3210462	A	G	0	A	NODE_1_length_3909467_cov_533.478_ID_22129	AUO97b_03105	NOT
us_fig|400667.82.peg.1420<>ds_fig|400667.82.peg.1421	us_-<>ds_leuD		0	0.012658	0	0	0	0.012658	us_hypothetical protein<>ds_3-isopropylmalate dehydratase small subunit (EC 4.2.1.33)	intergenic_region	1494815	G	T	0	A	NODE_1_length_3909467_cov_533.478_ID_22129	us_AUO97b_01559<>ds_AUO97b_01560	NOT
fig|400667.82.peg.3291	-	Leu82fs	0	0	0	0.012658	0	0.012658	hypothetical protein	frameshift_variant	3556582	CA	C	0	A	NODE_1_length_3909467_cov_533.478_ID_22129	AUO97b_03426	IN_REPEAT
fig|400667.82.peg.1210	hisD	Ala284Ser	0	0	0	0.012658	0	0.012658	Histidinol dehydrogenase (EC 1.1.1.23)	missense_variant	1265586	C	A	0	A	NODE_1_length_3909467_cov_533.478_ID_22129	AUO97b_01350	IN_REPEAT
fig|400667.82.peg.582	pycA	Ala54Thr	0	0	0	0	0.012658	0.012658	Urea carboxylase (EC 6.3.4.6) without Allophanate hydrolase 2 domains	missense_variant	590380	C	T	0	A	NODE_1_length_3909467_cov_533.478_ID_22129	AUO97b_00722	NOT
fig|400667.82.peg.2756	-	Phe150fs	0	0	0	0	0.012658	0.012658	Iron aquisition yersiniabactin synthesis enzyme YbtT @ Thioesterase in siderophore biosynthesis gene cluster	frameshift_variant	2967694	CA	C	0	A	NODE_1_length_3909467_cov_533.478_ID_22129	AUO97b_02891	NOT
fig|400667.82.peg.2457	yhjE_2	Leu136_Gly137del	0	0.012658	0	0	0	0.012658	Uncharacterized MFS-type transporter YhjE	disruptive_inframe_deletion	2624690	ACCTAAG	A	0	A	NODE_1_length_3909467_cov_533.478_ID_22129	AUO97b_02592	NOT
fig|400667.82.peg.2928	-	Ile34fs	0	0	0	0	0.012658	0.012658	Transcriptional regulator, AcrR family	frameshift_variant	3156644	GA	G	0	A	NODE_1_length_3909467_cov_533.478_ID_22129	AUO97b_03063	IN_REPEAT
fig|400667.82.peg.2655	-	Thr303fs	0	0	0	0	0.012658	0.012658	RND efflux system, inner membrane transporter	frameshift_variant	2850499	GA	G	0	A	NODE_1_length_3909467_cov_533.478_ID_22129	AUO97b_02790	NOT
fig|400667.82.peg.3364	nirB	Leu722Pro	0	0.012539	0	0	0	0.012539	Nitrite reductase [NAD(P)H] large subunit (EC 1.7.1.4)	missense_variant	3615950	T	C	0	A	NODE_1_length_3909467_cov_533.478_ID_22129	AUO97b_03499	NOT
fig|400667.82.peg.774	-	Arg142His	0	0	0	0.012539	0	0.012539	Putative hydroxycinnamate transporter	missense_variant	771640	C	T	0	A	NODE_1_length_3909467_cov_533.478_ID_22129	AUO97b_00914	NOT
fig|400667.82.peg.3641	adeA	Phe10Ser	0	0	0.012539	0	0	0.012539	RND efflux system, membrane fusion protein	missense_variant	3894751	T	C	0	A	NODE_1_length_3909467_cov_533.478_ID_22129	AUO97b_03777	NOT
fig|400667.82.peg.3189	glnA	Ile431fs	0	0	0	0.0125	0	0.0125	glutamine synthetase family protein	frameshift_variant	3440558	AT	A	0	A	NODE_1_length_3909467_cov_533.478_ID_22129	AUO97b_03324	NOT
fig|400667.82.peg.955	-	Glu236Asp	0	0.0125	0	0	0	0.0125	Glyoxalase family protein	missense_variant	981971	C	A	0	A	NODE_1_length_3909467_cov_533.478_ID_22129	AUO97b_01095	NOT
fig|400667.82.peg.3417	kynU	Phe298fs	0	0	0	0.0125	0	0.0125	Kynureninase (EC 3.7.1.3)	frameshift_variant	3665434	AT	A	0	A	NODE_1_length_3909467_cov_533.478_ID_22129	AUO97b_03553	NOT
fig|400667.82.peg.251	-	Ile45fs	0	0.0125	0	0	0	0.0125	Phage repressor protein cI	frameshift_variant	244170	CA	C	0	A	NODE_1_length_3909467_cov_533.478_ID_22129	AUO97b_00391	NOT
fig|400667.82.peg.1144	nuoD	Phe92Leu	0	0	0.012469	0	0	0.012469	NADH-ubiquinone oxidoreductase chain C (EC 1.6.5.3) / NADH-ubiquinone oxidoreductase chain D (EC 1.6.5.3)	missense_variant	1185503	A	G	0	A	NODE_1_length_3909467_cov_533.478_ID_22129	AUO97b_01284	NOT
fig|400667.82.peg.2239	tesB	Leu225Leu	0	0	0.012461	0	0	0.012461	Acyl-CoA thioesterase II (EC 3.1.2.-)	synonymous_variant	2396661	G	A	0	A	NODE_1_length_3909467_cov_533.478_ID_22129	AUO97b_02375	NOT
fig|400667.82.peg.2910	-	Trp572fs	0.012397	0	0	0	0	0.012397	Hemolysin-type calcium-binding region:Haemolysin-type calcium binding related	frameshift_variant	3136528	AT	A	0	A	NODE_1_length_3909467_cov_533.478_ID_22129	AUO97b_03045	NOT
fig|400667.82.peg.2022	rpfC	Asp786fs	0.012397	0	0	0	0	0.012397	Two-component system sensor histidine kinase	frameshift_variant	2166983	CG	C	0	A	NODE_1_length_3909467_cov_533.478_ID_22129	AUO97b_02158	NOT
fig|400667.82.peg.1996	aceF	Ala109Thr	0	0	0	0	0.012384	0.012384	Dihydrolipoamide acetyltransferase component of pyruvate dehydrogenase complex (EC 2.3.1.12)	missense_variant	2138506	G	A	0	A	NODE_1_length_3909467_cov_533.478_ID_22129	AUO97b_02132	NOT
fig|400667.82.peg.771	-	Ser34fs	0	0	0.012346	0	0	0.012346	Lipase/esterase	frameshift_variant	766850	GC	G	0	A	NODE_1_length_3909467_cov_533.478_ID_22129	AUO97b_00911	NOT
fig|400667.82.peg.2967	-	Val140Ile	0	0	0.012346	0	0	0.012346	TonB-dependent receptor	missense_variant	3203351	G	A	0	A	NODE_1_length_3909467_cov_533.478_ID_22129	AUO97b_03102	NOT
fig|400667.82.peg.2686	radA	Phe394fs	0	0	0.012346	0	0	0.012346	DNA repair protein RadA	frameshift_variant	2884614	CA	C	0	A	NODE_1_length_3909467_cov_533.478_ID_22129	AUO97b_02821	NOT
fig|400667.82.peg.2945	entE	Asp350Gly	0	0	0	0.012346	0	0.012346	2,3-dihydroxybenzoate-AMP ligase (EC 2.7.7.58) of siderophore biosynthesis	missense_variant	3177772	A	G	0	A	NODE_1_length_3909467_cov_533.478_ID_22129	AUO97b_03080	NOT
fig|400667.82.peg.2613	lpdG	Ala468Thr	0	0	0	0.012346	0	0.012346	Dihydrolipoamide dehydrogenase of 2-oxoglutarate dehydrogenase (EC 1.8.1.4)	missense_variant	2794727	G	A	0	A	NODE_1_length_3909467_cov_533.478_ID_22129	AUO97b_02748	NOT
fig|400667.82.peg.791	gudD	Glu170Gly	0	0	0.012308	0	0	0.012308	Glucarate dehydratase (EC 4.2.1.40)	missense_variant	791627	T	C	0	A	NODE_1_length_3909467_cov_533.478_ID_22129	AUO97b_00931	NOT
us_fig|400667.82.peg.3806<>ds_fig|400667.82.peg.3793	us_-<>ds_-		0	0	0	0	0.012295	0.012295	us_Toxin HigB<>ds_TraJ protein	intergenic_region	12965	A	G	0	A	NODE_3_length_13486_cov_4113.34_ID_22133	us_AUO97b_03818<>ds_AUO97b_03805	NOT
fig|400667.82.peg.2970	-	Ala334fs	0	0	0	0.01227	0	0.01227	Xaa-Pro aminopeptidase (EC 3.4.11.9)	frameshift_variant	3210225	CT	C	0	A	NODE_1_length_3909467_cov_533.478_ID_22129	AUO97b_03105	NOT
fig|400667.82.peg.2396	secF	Ser220Ser	0	0	0	0.01227	0	0.01227	Protein translocase subunit SecF	synonymous_variant	2554052	T	A	0	A	NODE_1_length_3909467_cov_533.478_ID_22129	AUO97b_02530	NOT
fig|400667.82.peg.757	purP	Asp397fs	0	0	0.012245	0	0	0.012245	Xanthine/uracil/thiamine/ascorbate permease family protein	frameshift_variant	750756	AT	A	0	A	NODE_1_length_3909467_cov_533.478_ID_22129	AUO97b_00897	NOT
fig|400667.82.peg.199	-	Val226fs	0.012245	0	0	0	0	0.012245	Dipeptide ABC transporter, substrate-binding protein DppA (TC 3.A.1.5.2)	frameshift_variant	202478	A	AG	0	A	NODE_1_length_3909467_cov_533.478_ID_22129	AUO97b_00339	NOT
fig|400667.82.peg.1748	lldD	Lys99fs	0	0	0.012195	0	0	0.012195	L-lactate dehydrogenase	frameshift_variant	1868621	CT	C	0	A	NODE_1_length_3909467_cov_533.478_ID_22129	AUO97b_01886	NOT
ds_fig|400667.82.peg.2536<>us_fig|400667.82.peg.2537	ds_mreC<>us_mreD		0	0	0.012195	0	0	0.012195	ds_Rod shape-determining protein MreC<>us_Rod shape-determining protein MreD	intergenic_region	2711890	T	G	0	A	NODE_1_length_3909467_cov_533.478_ID_22129	ds_AUO97b_02671<>us_AUO97b_02672	NOT
fig|400667.82.peg.1882	adhC2	Cys194Arg	0	0	0	0	0.012121	0.012121	Cinnamyl alcohol dehydrogenase/reductase (EC 1.1.1.195) @ Alcohol dehydrogenase (EC 1.1.1.1)	missense_variant	2018692	A	G	0	A	NODE_1_length_3909467_cov_533.478_ID_22129	AUO97b_02018	NOT
fig|400667.82.peg.1707	-	Glu416Gly	0	0.012121	0	0	0	0.012121	Polyketide synthase modules and related proteins	missense_variant	1816500	T	C	0	A	NODE_1_length_3909467_cov_533.478_ID_22129	AUO97b_01845	NOT
fig|400667.82.peg.1961	-	Ala154Val	0	0	0	0	0.012121	0.012121	hypothetical protein	missense_variant	2101700	G	A	0	A	NODE_1_length_3909467_cov_533.478_ID_22129	AUO97b_02097	IN_REPEAT
fig|400667.82.peg.868	lon	Val620Ile	0	0	0.012085	0	0	0.012085	ATP-dependent protease La (EC 3.4.21.53) Type I	missense_variant	889555	G	A	0	A	NODE_1_length_3909467_cov_533.478_ID_22129	AUO97b_01008	NOT
fig|400667.82.peg.288	-	Phe137fs	0	0.012048	0	0	0	0.012048	MotA/TolQ/ExbB proton channel family protein	frameshift_variant	271701	CA	C	0	A	NODE_1_length_3909467_cov_533.478_ID_22129	AUO97b_00428	NOT
fig|400667.82.peg.3803	-	Pro18Pro	0	0	0.008974	0	0.012048	0.012048	hypothetical protein	synonymous_variant	10777	A	C	0	A	NODE_3_length_13486_cov_4113.34_ID_22133	AUO97b_03815	IN_REPEAT
fig|400667.82.peg.3554	-	Ile12fs	0	0	0	0	0.012048	0.012048	Oxidoreductase, short-chain dehydrogenase/reductase family	frameshift_variant	3811500	GA	G	0	A	NODE_1_length_3909467_cov_533.478_ID_22129	AUO97b_03690	NOT
fig|400667.82.peg.2573	valS	Arg113His	0	0	0	0.012048	0	0.012048	Valyl-tRNA synthetase (EC 6.1.1.9)	missense_variant	2751752	C	T	0	A	NODE_1_length_3909467_cov_533.478_ID_22129	AUO97b_02708	NOT
fig|400667.82.peg.1129	fpr	Ala54fs	0	0	0	0.012048	0	0.012048	Ferredoxin--NADP(+) reductase (EC 1.18.1.2) @ Flavodoxin--NADP(+) reductase (EC 1.19.1.1)	frameshift_variant	1169142	TACGC	T	0	A	NODE_1_length_3909467_cov_533.478_ID_22129	AUO97b_01269	NOT
fig|400667.82.peg.2482	typA	Ala276Val	0	0.012012	0	0	0	0.012012	GTP-binding protein TypA/BipA	missense_variant	2652087	C	T	0	A	NODE_1_length_3909467_cov_533.478_ID_22129	AUO97b_02617	NOT
fig|400667.82.peg.3187	-	Val195fs	0	0	0	0.012	0	0.012	Osmosensitive K+ channel histidine kinase KdpD	frameshift_variant	3437542	GA	G	0	A	NODE_1_length_3909467_cov_533.478_ID_22129	AUO97b_03322	NOT
fig|400667.82.peg.552	icmF	Asn86fs	0	0	0	0.012	0	0.012	T6SS component TssM (IcmF/VasK)	frameshift_variant	551314	AT	A	0	A	NODE_1_length_3909467_cov_533.478_ID_22129	AUO97b_00692	NOT
fig|400667.82.peg.234	-	Gly133fs	0	0	0	0.012	0	0.012	Phage terminase, small subunit	frameshift_variant	234946	CT	C	0	A	NODE_1_length_3909467_cov_533.478_ID_22129	AUO97b_00374	NOT
fig|400667.82.peg.1930	ribH	Cys99Tyr	0	0	0.011976	0	0	0.011976	6,7-dimethyl-8-ribityllumazine synthase (EC 2.5.1.78)	missense_variant	2066386	C	T	0	A	NODE_1_length_3909467_cov_533.478_ID_22129	AUO97b_02066	NOT
us_fig|400667.82.peg.3806<>ds_fig|400667.82.peg.3793	us_-<>ds_-		0	0	0.01004	0.011966	0.007597	0.011966	us_Toxin HigB<>ds_TraJ protein	intergenic_region	874	T	G	0	A	NODE_3_length_13486_cov_4113.34_ID_22133	us_AUO97b_03818<>ds_AUO97b_03805	IN_REPEAT
fig|400667.82.peg.3603	pncB	Phe396Leu	0	0	0	0	0.011933	0.011933	Nicotinamide phosphoribosyltransferase (EC 2.4.2.12)	missense_variant	3859986	T	G	0	A	NODE_1_length_3909467_cov_533.478_ID_22129	AUO97b_03739	NOT
fig|400667.82.peg.3513	-	Phe240fs	0	0	0	0.011905	0	0.011905	Asp-tRNAAsn/Glu-tRNAGln amidotransferase A subunit and related amidases	frameshift_variant	3767334	CT	C	0	A	NODE_1_length_3909467_cov_533.478_ID_22129	AUO97b_03649	NOT
fig|400667.82.peg.1382	msrA	Trp12fs	0	0	0	0.011905	0	0.011905	Peptide-methionine (S)-S-oxide reductase MsrA (EC 1.8.4.11)	frameshift_variant	1457679	GT	G	0	A	NODE_1_length_3909467_cov_533.478_ID_22129	AUO97b_01521	NOT
fig|400667.82.peg.1121	-	Phe122fs	0	0	0	0.011905	0	0.011905	Inner-membrane proton/drug antiporter (MSF type) of tripartite multidrug efflux system	frameshift_variant	1160624	AT	A	0	A	NODE_1_length_3909467_cov_533.478_ID_22129	AUO97b_01261	NOT
fig|400667.82.peg.587	gltR_4	Val119fs	0	0	0	0	0.011858	0.011858	Transcriptional regulator, LysR family	frameshift_variant	595926	CT	C	0	A	NODE_1_length_3909467_cov_533.478_ID_22129	AUO97b_00727	NOT
fig|400667.82.peg.719	-	Ala296Val	0	0	0	0.011848	0	0.011848	Mlr8006 protein	missense_variant	726853	G	A	0	A	NODE_1_length_3909467_cov_533.478_ID_22129	AUO97b_00859	NOT
fig|400667.82.peg.3800	-	Thr61Thr	0	0.011834	0	0	0	0.011834	hypothetical protein	synonymous_variant	8353	T	C	0	A	NODE_3_length_13486_cov_4113.34_ID_22133	AUO97b_03812	IN_REPEAT
fig|400667.82.peg.2195	astD	Val429Val	0	0	0	0	0.011834	0.011834	Succinylglutamic semialdehyde dehydrogenase (EC 1.2.1.71)	synonymous_variant	2349430	G	A	0	A	NODE_1_length_3909467_cov_533.478_ID_22129	AUO97b_02331	NOT
fig|400667.82.peg.1920	murI	Leu171fs	0	0	0	0	0.011811	0.011811	Glutamate racemase (EC 5.1.1.3)	frameshift_variant	2057226	AT	A	0	A	NODE_1_length_3909467_cov_533.478_ID_22129	AUO97b_02056	NOT
fig|400667.82.peg.2194	astA	Gly243fs	0	0.011765	0	0	0	0.011765	Arginine N-succinyltransferase (EC 2.3.1.109)	frameshift_variant	2347836	GA	G	0	A	NODE_1_length_3909467_cov_533.478_ID_22129	AUO97b_02330	NOT
fig|400667.82.peg.32	pqqC	Ala133Val	0	0	0	0.011765	0	0.011765	Pyrroloquinoline-quinone synthase (EC 1.3.3.11)	missense_variant	31246	G	A	0	A	NODE_1_length_3909467_cov_533.478_ID_22129	AUO97b_00172	NOT
fig|400667.82.peg.2249	rplC	Glu55Gly	0	0	0	0.011765	0	0.011765	LSU ribosomal protein L3p (L3e)	missense_variant	2406127	A	G	0	A	NODE_1_length_3909467_cov_533.478_ID_22129	AUO97b_02385	NOT
fig|400667.82.peg.1521	pgsA	Phe107fs	0	0	0	0	0.011719	0.011719	CDP-diacylglycerol--glycerol-3-phosphate 3-phosphatidyltransferase (EC 2.7.8.5)	frameshift_variant	1610849	GA	G	0	A	NODE_1_length_3909467_cov_533.478_ID_22129	AUO97b_01660	NOT
fig|400667.82.peg.3795	-	Thr133Pro	0.011704	0	0	0.007469	0	0.011704	hypothetical protein	missense_variant	3580	A	C	0	A	NODE_3_length_13486_cov_4113.34_ID_22133	AUO97b_03807	IN_REPEAT
fig|400667.82.peg.2023	yjcH	Met18fs	0	0	0	0.011696	0	0.011696	Inner membrane protein YjcH, clustering with ActP	frameshift_variant	2169567	CA	C	0	A	NODE_1_length_3909467_cov_533.478_ID_22129	AUO97b_02159	NOT
fig|400667.82.peg.3803	-	Arg22Arg	0.011696	0	0	0	0	0.011696	hypothetical protein	synonymous_variant	10767	T	G	0	A	NODE_3_length_13486_cov_4113.34_ID_22133	AUO97b_03815	IN_REPEAT
fig|400667.82.peg.3271	-	Val52fs	0	0	0	0.011628	0	0.011628	Putative esterase	frameshift_variant	3533351	CA	C	0	A	NODE_1_length_3909467_cov_533.478_ID_22129	AUO97b_03406	IN_REPEAT
fig|400667.82.peg.144	cobS	Val48fs	0	0.011538	0	0	0	0.011538	Cobalamin synthase (EC 2.7.8.26)	frameshift_variant	142522	GA	G	0	A	NODE_1_length_3909467_cov_533.478_ID_22129	AUO97b_00284	NOT
fig|400667.82.peg.1121	-	Leu173fs	0	0	0.011538	0	0	0.011538	Inner-membrane proton/drug antiporter (MSF type) of tripartite multidrug efflux system	frameshift_variant	1160779	GT	G	0	A	NODE_1_length_3909467_cov_533.478_ID_22129	AUO97b_01261	NOT
fig|400667.82.peg.654	benC	Phe17fs	0	0	0.011494	0	0	0.011494	Benzoate 1,2-dioxygenase, ferredoxin reductase component	frameshift_variant	657963	GT	G	0	A	NODE_1_length_3909467_cov_533.478_ID_22129	AUO97b_00794	NOT
fig|400667.82.peg.790	kdgD	Phe199fs	0	0	0	0.011494	0	0.011494	5-dehydro-4-deoxyglucarate dehydratase (EC 4.2.1.41)	frameshift_variant	790044	CA	C	0	A	NODE_1_length_3909467_cov_533.478_ID_22129	AUO97b_00930	NOT
fig|400667.82.peg.711	-	Val186Ala	0	0	0.011461	0	0	0.011461	hypothetical protein	missense_variant	722536	A	G	0	A	NODE_1_length_3909467_cov_533.478_ID_22129	AUO97b_00851	NOT
fig|400667.82.peg.1693	yqjF	Arg136fs	0	0	0	0.01145	0	0.01145	Uncharacterized membrane protein, DoxX/SURF4 family	frameshift_variant	1797590	C	CT	0	A	NODE_1_length_3909467_cov_533.478_ID_22129	AUO97b_01831	NOT
fig|400667.82.peg.1829	guaD	Ala137fs	0	0	0	0	0.01145	0.01145	Guanine deaminase (EC 3.5.4.3)	frameshift_variant	1955804	C	CGG	0	A	NODE_1_length_3909467_cov_533.478_ID_22129	AUO97b_01966	NOT
us_fig|400667.82.peg.3804<>ds_fig|400667.82.peg.3805	us_-<>ds_-		0.011419	0	0	0	0.008163	0.011419	us_hypothetical protein<>ds_Antitoxin HigA	intergenic_region	12153	A	G	0	A	NODE_3_length_13486_cov_4113.34_ID_22133	us_AUO97b_03816<>ds_AUO97b_03817	NOT
fig|400667.82.peg.1297	ilvB	Phe23fs	0	0	0.011407	0	0	0.011407	Acetolactate synthase large subunit (EC 2.2.1.6)	frameshift_variant	1366567	CA	C	0	A	NODE_1_length_3909467_cov_533.478_ID_22129	AUO97b_01436	NOT
fig|400667.82.peg.143	-	Phe110fs	0	0	0	0.011407	0	0.011407	2-keto-3-deoxy-D-arabino-heptulosonate-7-phosphate synthase I alpha (EC 2.5.1.54)	frameshift_variant	141056	AT	A	0	A	NODE_1_length_3909467_cov_533.478_ID_22129	AUO97b_00283	NOT
fig|400667.82.peg.2664	-	Met923del	0	0.011407	0	0.011407	0	0.011407	Polyketide synthase modules and related proteins	disruptive_inframe_deletion	2863636	AATG	A	0	A	NODE_1_length_3909467_cov_533.478_ID_22129	AUO97b_02799	NOT
fig|400667.82.peg.3368	-	Gln728dup	0	0	0	0.011364	0	0.011364	Molybdopterin-binding oxidoreductase, [4Fe-4S] cluster binding and molybdopterin cofactor binding site containing	disruptive_inframe_insertion	3623723	A	ACAG	0	A	NODE_1_length_3909467_cov_533.478_ID_22129	AUO97b_03503	NOT
fig|400667.82.peg.2802	-	Phe96fs	0	0	0	0.011278	0	0.011278	FIG002571: 4-hydroxybenzoyl-CoA thioesterase domain protein	frameshift_variant	3011187	CT	C	0	A	NODE_1_length_3909467_cov_533.478_ID_22129	AUO97b_02937	NOT
fig|400667.82.peg.867	ata	Thr333Thr	0	0	0	0	0.011204	0.011204	Cell surface protein	synonymous_variant	885922	A	G	0	A	NODE_1_length_3909467_cov_533.478_ID_22129	AUO97b_01007	NOT
ds_fig|400667.82.peg.1388<>us_fig|400667.82.peg.1389	ds_calB_1<>us_rpmB		0	0.011194	0	0	0	0.011194	ds_Aldehyde dehydrogenase (EC 1.2.1.3)<>us_LSU ribosomal protein L28p @ LSU ribosomal protein L28p, zinc-independent	intergenic_region	1463711	AT	A	0	A	NODE_1_length_3909467_cov_533.478_ID_22129	ds_AUO97b_01527<>us_AUO97b_01528	NOT
fig|400667.82.peg.3806	-	Leu9Arg	0	0	0	0.01119	0	0.01119	Toxin HigB	missense_variant	12933	A	C	0	A	NODE_3_length_13486_cov_4113.34_ID_22133	AUO97b_03818	NOT
fig|400667.82.peg.3347	-	Phe561fs	0	0	0.011152	0	0	0.011152	Phage-related protein, tail component	frameshift_variant	3598450	AT	A	0	A	NODE_1_length_3909467_cov_533.478_ID_22129	AUO97b_03482	NOT
fig|400667.82.peg.2647	pckG	Ala447del	0	0	0	0.011111	0	0.011111	Phosphoenolpyruvate carboxykinase [GTP] (EC 4.1.1.32)	disruptive_inframe_deletion	2840946	ACAG	A	0	A	NODE_1_length_3909467_cov_533.478_ID_22129	AUO97b_02782	NOT
fig|400667.82.peg.3793	-	Leu47Ser	0	0	0.011085	0.005743	0.008996	0.011085	TraJ protein	missense_variant	1131	A	G	0	A	NODE_3_length_13486_cov_4113.34_ID_22133	AUO97b_03805	IN_REPEAT
fig|400667.82.peg.2451	-	Asp243fs	0	0	0	0.01107	0	0.01107	hypothetical protein	frameshift_variant	2617321	GA	G	0	A	NODE_1_length_3909467_cov_533.478_ID_22129	AUO97b_02585	NOT
fig|400667.82.peg.2904	-	Ile571fs	0	0.01107	0	0	0	0.01107	FOG: PAS/PAC domain	frameshift_variant	3126614	AT	A	0	A	NODE_1_length_3909467_cov_533.478_ID_22129	AUO97b_03039	NOT
fig|400667.82.peg.841	-	Ala58Glu	0	0	0	0	0.01105	0.01105	Membrane-bound lytic murein transglycosylase D @ repetitive LysM domain	missense_variant	861581	G	T	0	A	NODE_1_length_3909467_cov_533.478_ID_22129	AUO97b_00981	NOT
fig|400667.82.peg.262	yhcM	Asp88fs	0	0	0	0.011029	0	0.011029	Cell division protein ZapE	frameshift_variant	250238	TC	T	0	A	NODE_1_length_3909467_cov_533.478_ID_22129	AUO97b_00402	NOT
fig|400667.82.peg.2235	recG	Leu135fs	0	0	0	0.011029	0	0.011029	ATP-dependent DNA helicase RecG (EC 3.6.4.12)	frameshift_variant	2390789	AGT	A	0	A	NODE_1_length_3909467_cov_533.478_ID_22129	AUO97b_02371	NOT
fig|400667.82.peg.1742	acnD	Gly170Asp	0	0	0	0	0.011009	0.011009	2-methylcitrate dehydratase (2-methyl-trans-aconitate forming) (EC 4.2.1.117)	missense_variant	1860467	C	T	0	A	NODE_1_length_3909467_cov_533.478_ID_22129	AUO97b_01880	NOT
fig|400667.82.peg.3375	-	Arg141fs	0	0.010949	0	0	0	0.010949	DNA-binding transcriptional regulator, MocR family / aminotransferase domain	frameshift_variant	3629718	CT	C	0	A	NODE_1_length_3909467_cov_533.478_ID_22129	AUO97b_03510	NOT
us_fig|400667.82.peg.3793<>us_fig|400667.82.peg.3794	us_-<>us_-		0	0.010936	0	0	0	0.010936	us_TraJ protein<>us_Replication protein	intergenic_region	2231	T	G	0	A	NODE_3_length_13486_cov_4113.34_ID_22133	us_AUO97b_03805<>us_AUO97b_03806	IN_REPEAT
fig|400667.82.peg.3797	-	Thr288Thr	0.010929	0	0	0	0	0.010929	Transcriptional activator protein LysR	synonymous_variant	4808	T	G	0	A	NODE_3_length_13486_cov_4113.34_ID_22133	AUO97b_03809	IN_REPEAT
fig|400667.82.peg.707	-	Ala386Val	0	0.010929	0	0	0	0.010929	hypothetical protein	missense_variant	719919	G	A	0	A	NODE_1_length_3909467_cov_533.478_ID_22129	AUO97b_00847	NOT
fig|400667.82.peg.1105	dusC	Ala78Val	0	0	0	0	0.010929	0.010929	tRNA-dihydrouridine(16) synthase	missense_variant	1141962	C	T	0	A	NODE_1_length_3909467_cov_533.478_ID_22129	AUO97b_01245	NOT
fig|400667.82.peg.3806	-	Leu82Arg	0	0	0	0	0.010925	0.010925	Toxin HigB	missense_variant	12714	A	C	0	A	NODE_3_length_13486_cov_4113.34_ID_22133	AUO97b_03818	NOT
fig|400667.82.peg.2757	-	Leu514fs	0	0	0	0	0.010909	0.010909	Ferrichrome-iron receptor	frameshift_variant	2970015	CA	C	0	A	NODE_1_length_3909467_cov_533.478_ID_22129	AUO97b_02892	NOT
fig|400667.82.peg.1151	-	Thr879Thr	0	0	0	0.010899	0	0.010899	Ribonucleotide reductase of class Ia (aerobic), alpha subunit (EC 1.17.4.1)	synonymous_variant	1194980	A	G	0	A	NODE_1_length_3909467_cov_533.478_ID_22129	AUO97b_01291	NOT
fig|400667.82.peg.3031	-	Leu332fs	0	0	0	0	0.01087	0.01087	MgtC family	frameshift_variant	3278341	TA	T	0	A	NODE_1_length_3909467_cov_533.478_ID_22129	AUO97b_03166	NOT
fig|400667.82.peg.1806	cyp	Met1?	0	0	0	0	0.01084	0.01084	Peptidyl-prolyl cis-trans isomerase PpiA precursor (EC 5.2.1.8)	start_lost	1933043	A	G	0	A	NODE_1_length_3909467_cov_533.478_ID_22129	AUO97b_01943	NOT
fig|400667.82.peg.690	alaS	Thr633fs	0	0	0.01083	0	0	0.01083	Alanyl-tRNA synthetase (EC 6.1.1.7)	frameshift_variant	702149	CA	C	0	A	NODE_1_length_3909467_cov_533.478_ID_22129	AUO97b_00830	NOT
fig|400667.82.peg.3806	-	Pro37Pro	0	0	0.010797	0	0	0.010797	Toxin HigB	synonymous_variant	12848	T	C	0	A	NODE_3_length_13486_cov_4113.34_ID_22133	AUO97b_03818	NOT
fig|400667.82.peg.1182	-	Thr85fs	0	0.010791	0	0	0	0.010791	zinc-binding dehydrogenase	frameshift_variant	1235854	GT	G	0	A	NODE_1_length_3909467_cov_533.478_ID_22129	AUO97b_01322	NOT
fig|400667.82.peg.1901	-	Ile69fs	0	0	0	0.010753	0	0.010753	Uncharacterized protein YbbK	frameshift_variant	2034415	AT	A	0	A	NODE_1_length_3909467_cov_533.478_ID_22129	AUO97b_02037	NOT
fig|400667.82.peg.2302	miaB	Gly227fs	0	0	0	0.010714	0	0.010714	tRNA-i(6)A37 methylthiotransferase (EC 2.8.4.3)	frameshift_variant	2449658	CT	C	0	A	NODE_1_length_3909467_cov_533.478_ID_22129	AUO97b_02438	NOT
fig|400667.82.peg.1996	aceF	Lys549fs	0	0	0.010714	0	0	0.010714	Dihydrolipoamide acetyltransferase component of pyruvate dehydrogenase complex (EC 2.3.1.12)	frameshift_variant	2139823	CA	C	0	A	NODE_1_length_3909467_cov_533.478_ID_22129	AUO97b_02132	NOT
fig|400667.82.peg.287	-	Gln55fs	0	0	0	0.010714	0	0.010714	Biopolymer transport protein ExbD/TolR	frameshift_variant	271299	G	GT	0	A	NODE_1_length_3909467_cov_533.478_ID_22129	AUO97b_00427	NOT
fig|400667.82.peg.1349	-	Gly357fs	0	0	0	0.010638	0	0.010638	Glyceraldehyde-3-phosphate dehydrogenase, putative	frameshift_variant	1419051	CT	C	0	A	NODE_1_length_3909467_cov_533.478_ID_22129	AUO97b_01488	NOT
fig|400667.82.peg.2086	thrB	Ala61Ala	0	0	0	0	0.01061	0.01061	Homoserine kinase (EC 2.7.1.39)	synonymous_variant	2229635	A	G	0	A	NODE_1_length_3909467_cov_533.478_ID_22129	AUO97b_02222	NOT
fig|400667.82.peg.3457	-	Lys490fs	0	0	0	0	0.01061	0.01061	Predicted insulinase-like Zn-dependent peptidase DVU0941	frameshift_variant	3709397	GA	G	0	A	NODE_1_length_3909467_cov_533.478_ID_22129	AUO97b_03593	NOT
fig|400667.82.peg.1726	-	Val675fs	0	0	0	0	0.010601	0.010601	Ferrichrome-iron receptor	frameshift_variant	1840724	A	AC	0	A	NODE_1_length_3909467_cov_533.478_ID_22129	AUO97b_01864	NOT
fig|400667.82.peg.1851	erpA	Met29Leu	0	0.010601	0	0	0	0.010601	Iron-sulfur cluster insertion protein ErpA	missense_variant	1978449	A	C	0	A	NODE_1_length_3909467_cov_533.478_ID_22129	AUO97b_01988	IN_REPEAT
fig|400667.82.peg.3016	oprC	Ala91fs	0	0	0	0.010526	0	0.010526	Efflux transport system, outer membrane factor (OMF) lipoprotein	frameshift_variant	3262346	CT	C	0	A	NODE_1_length_3909467_cov_533.478_ID_22129	AUO97b_03151	NOT
fig|400667.82.peg.1290	-	Arg210fs	0	0	0.010526	0	0	0.010526	VgrG protein	frameshift_variant	1356767	CG	C	0	A	NODE_1_length_3909467_cov_533.478_ID_22129	AUO97b_01429	NOT
fig|400667.82.peg.2221	dxs_1	Tyr434His	0	0	0	0	0.010504	0.010504	1-deoxy-D-xylulose 5-phosphate synthase (EC 2.2.1.7)	missense_variant	2378821	T	C	0	A	NODE_1_length_3909467_cov_533.478_ID_22129	AUO97b_02357	NOT
fig|400667.82.peg.1717	mmsA_1	Phe62fs	0	0	0.01049	0	0	0.01049	Methylmalonate-semialdehyde dehydrogenase (EC 1.2.1.27)	frameshift_variant	1829386	CA	C	0	A	NODE_1_length_3909467_cov_533.478_ID_22129	AUO97b_01855	NOT
fig|400667.82.peg.3797	-	Leu77Leu	0	0.008963	0	0	0.010477	0.010477	Transcriptional activator protein LysR	synonymous_variant	5443	A	G	0	A	NODE_3_length_13486_cov_4113.34_ID_22133	AUO97b_03809	IN_REPEAT
fig|400667.82.peg.1134	nuoN	Met1?	0	0	0	0.010471	0	0.010471	NADH-ubiquinone oxidoreductase chain N (EC 1.6.5.3)	start_lost	1173545	A	G	0	A	NODE_1_length_3909467_cov_533.478_ID_22129	AUO97b_01274	NOT
fig|400667.82.peg.2679	-	Phe306fs	0	0.010471	0	0	0	0.010471	Glycerate kinase (EC 2.7.1.31)	frameshift_variant	2876040	CA	C	0	A	NODE_1_length_3909467_cov_533.478_ID_22129	AUO97b_02814	NOT
fig|400667.82.peg.558	tssC	Phe151fs	0	0	0	0	0.010453	0.010453	T6SS component TssC (ImpC/VipB)	frameshift_variant	557938	CA	C	0	A	NODE_1_length_3909467_cov_533.478_ID_22129	AUO97b_00698	NOT
fig|400667.82.peg.3402	bamA	Phe646fs	0	0	0	0.010417	0	0.010417	Outer membrane protein assembly factor YaeT	frameshift_variant	3654378	AT	A	0	A	NODE_1_length_3909467_cov_533.478_ID_22129	AUO97b_03537	NOT
fig|400667.82.peg.385	alaA	Met185fs	0	0	0	0.010345	0	0.010345	Alanine transaminase (EC 2.6.1.2)	frameshift_variant	364529	TA	T	0	A	NODE_1_length_3909467_cov_533.478_ID_22129	AUO97b_00525	NOT
fig|400667.82.peg.232	-	Ile531fs	0	0.010345	0	0	0	0.010345	Phage head, terminase DNA packaging protein A	frameshift_variant	232942	AT	A	0	A	NODE_1_length_3909467_cov_533.478_ID_22129	AUO97b_00372	NOT
fig|400667.82.peg.443	-	Leu62fs	0	0.010345	0	0	0	0.010345	Serine acetyltransferase (EC 2.3.1.30)	frameshift_variant	427651	CT	C	0	A	NODE_1_length_3909467_cov_533.478_ID_22129	AUO97b_00583	NOT
fig|400667.82.peg.365	-	Gln46Arg	0	0	0	0	0.010336	0.010336	Coenzyme F420-dependent N5,N10-methylene tetrahydromethanopterin reductase and related flavin-dependent oxidoreductases	missense_variant	346031	A	G	0	A	NODE_1_length_3909467_cov_533.478_ID_22129	AUO97b_00505	NOT
fig|400667.82.peg.2093	-	Asn32fs	0	0	0	0	0.010309	0.010309	3'-5' exonuclease domain protein	frameshift_variant	2234807	AT	A	0	A	NODE_1_length_3909467_cov_533.478_ID_22129	AUO97b_02229	NOT
fig|400667.82.peg.3482	eno	Ile345fs	0	0	0	0	0.010309	0.010309	Enolase (EC 4.2.1.11)	frameshift_variant	3736864	GA	G	0	A	NODE_1_length_3909467_cov_533.478_ID_22129	AUO97b_03618	NOT
fig|400667.82.peg.3796	-	Leu9Arg	0	0	0.010261	0	0	0.010261	hypothetical protein	missense_variant	3784	T	G	0	A	NODE_3_length_13486_cov_4113.34_ID_22133	AUO97b_03808	IN_REPEAT
fig|400667.82.peg.1881	-	Phe433fs	0	0.010169	0	0	0	0.010169	DNA-binding transcriptional regulator, MocR family / aminotransferase domain	frameshift_variant	2018109	GT	G	0	A	NODE_1_length_3909467_cov_533.478_ID_22129	AUO97b_02017	NOT
fig|400667.82.peg.3175	linC	Met129fs	0	0	0	0	0.010169	0.010169	3-hydroxyacyl-CoA dehydrogenase	frameshift_variant	3425170	TG	T	0	A	NODE_1_length_3909467_cov_533.478_ID_22129	AUO97b_03310	NOT
fig|400667.82.peg.1494	-	Leu324fs	0	0	0.010152	0	0	0.010152	Na(+) H(+) antiporter subunit D	frameshift_variant	1583948	G	GC	0	A	NODE_1_length_3909467_cov_533.478_ID_22129	AUO97b_01633	NOT
fig|400667.82.peg.3794	-	Gln213Pro	0	0	0.010142	0	0	0.010142	Replication protein	missense_variant	2872	A	C	0	A	NODE_3_length_13486_cov_4113.34_ID_22133	AUO97b_03806	IN_REPEAT
fig|400667.82.peg.2281	rrtA	Pro27fs	0	0.010135	0	0	0	0.010135	Membrane protein, Rhomboid family	frameshift_variant	2424897	GT	G	0	A	NODE_1_length_3909467_cov_533.478_ID_22129	AUO97b_02417	NOT
fig|400667.82.peg.1271	ped	Leu29fs	0	0	0	0	0.010135	0.010135	Retinol dehydrogenase 12 (EC 1.1.1.-)	frameshift_variant	1332730	AT	A	0	A	NODE_1_length_3909467_cov_533.478_ID_22129	AUO97b_01410	NOT
fig|400667.82.peg.3810	tonB	Thr762Thr	0.010101	0.004887	0.007766	0.004479	0.006831	0.010101	Outer membrane receptor proteins, mostly Fe transport	synonymous_variant	3301	A	G	0	A	NODE_4_length_11379_cov_4089.89_ID_22135	AUO97b_03792	NOT
fig|400667.82.peg.2817	-	Ile305fs	0	0.010101	0	0	0	0.010101	Chaperone protein HscC	frameshift_variant	3023548	GA	G	0	A	NODE_1_length_3909467_cov_533.478_ID_22129	AUO97b_02952	NOT
fig|400667.82.peg.1463	lnt	Lys240fs	0	0	0	0	0.01	0.01	Apolipoprotein N-acyltransferase / Copper homeostasis protein CutE	frameshift_variant	1540861	TA	T	0	A	NODE_1_length_3909467_cov_533.478_ID_22129	AUO97b_01602	NOT
fig|400667.82.peg.3239	-	Lys193fs	0	0	0	0	0.01	0.01	Short-chain dehydrogenase, associated with 2-hydroxychromene-2-carboxylate isomerase family protein	frameshift_variant	3500091	GA	G	0	A	NODE_1_length_3909467_cov_533.478_ID_22129	AUO97b_03374	NOT
fig|400667.82.peg.2583	-	Leu67fs	0	0.009934	0	0	0	0.009934	Probable site-specific recombinase	frameshift_variant	2763772	TA	T	0	A	NODE_1_length_3909467_cov_533.478_ID_22129	AUO97b_02718	NOT
fig|400667.82.peg.2145	-	Gly348del	0	0	0	0.009934	0	0.009934	Beta-propeller domains of methanol dehydrogenase type	disruptive_inframe_deletion	2299929	ACGG	A	0	A	NODE_1_length_3909467_cov_533.478_ID_22129	AUO97b_02281	NOT
fig|400667.82.peg.3517	antA_3	Lys421fs	0	0	0.009901	0	0	0.009901	Ring hydroxylating dioxygenase, alpha subunit/Rieske (2Fe-2S) protein (EC 1.14.12.18)	frameshift_variant	3771125	GA	G	0	A	NODE_1_length_3909467_cov_533.478_ID_22129	AUO97b_03653	NOT
fig|400667.82.peg.388	dnaE	Leu269fs	0	0	0	0	0.009901	0.009901	DNA polymerase III alpha subunit (EC 2.7.7.7)	frameshift_variant	369948	CT	C	0	A	NODE_1_length_3909467_cov_533.478_ID_22129	AUO97b_00528	NOT
fig|400667.82.peg.574	uca	Leu705fs	0	0	0	0.009868	0	0.009868	Urea carboxylase (EC 6.3.4.6)	frameshift_variant	578604	CA	C	0	A	NODE_1_length_3909467_cov_533.478_ID_22129	AUO97b_00714	NOT
fig|400667.82.peg.1180	-	His283fs	0	0.009836	0	0	0	0.009836	Glutaryl-CoA dehydrogenase (EC 1.3.8.6)	frameshift_variant	1232798	TG	T	0	A	NODE_1_length_3909467_cov_533.478_ID_22129	AUO97b_01320	NOT
fig|400667.82.peg.1795	ssuB_1	Lys130fs	0	0.009836	0	0	0	0.009836	Alkanesulfonate ABC transporter ATP-binding protein SsuB	frameshift_variant	1917338	CA	C	0	A	NODE_1_length_3909467_cov_533.478_ID_22129	AUO97b_01933	NOT
fig|400667.82.peg.3456	-	Asp209fs	0	0	0	0	0.009836	0.009836	Ferrichrome-iron receptor	frameshift_variant	3706206	GA	G	0	A	NODE_1_length_3909467_cov_533.478_ID_22129	AUO97b_03592	NOT
fig|400667.82.peg.379	glnD	Val651fs	0	0	0	0	0.009828	0.009828	[Protein-PII] uridylyltransferase (EC 2.7.7.59) / [Protein-PII]-UMP uridylyl-removing enzyme	frameshift_variant	359319	GA	G	0	A	NODE_1_length_3909467_cov_533.478_ID_22129	AUO97b_00519	NOT
fig|400667.82.peg.3489	pcaB	Lys217fs	0	0	0	0	0.009828	0.009828	3-carboxy-cis,cis-muconate cycloisomerase (EC 5.5.1.2)	frameshift_variant	3743160	CA	C	0	A	NODE_1_length_3909467_cov_533.478_ID_22129	AUO97b_03625	NOT
fig|400667.82.peg.3807	-	Tyr2Ser	0.009371	0	0.009823	0.005998	0.005178	0.009823	hypothetical protein	missense_variant	265	T	G	0	A	NODE_4_length_11379_cov_4089.89_ID_22135	AUO97b_03789	NOT
fig|400667.82.peg.1122	-	Val119fs	0	0	0	0	0.009772	0.009772	Membrane fusion component of MSF-type tripartite multidrug efflux system	frameshift_variant	1162296	CA	C	0	A	NODE_1_length_3909467_cov_533.478_ID_22129	AUO97b_01262	NOT
fig|400667.82.peg.2478	rtcB	Gly56fs	0	0	0	0	0.009772	0.009772	RNA-2',3'-PO4:RNA-5'-OH ligase	frameshift_variant	2646725	CT	C	0	A	NODE_1_length_3909467_cov_533.478_ID_22129	AUO97b_02613	NOT
us_fig|400667.82.peg.1182<>us_fig|400667.82.peg.1183	us_-<>us_add		0	0	0	0	0.009709	0.009709	us_zinc-binding dehydrogenase<>us_Adenosine deaminase (EC 3.5.4.4)	intergenic_region	1236221	TA	T	0	A	NODE_1_length_3909467_cov_533.478_ID_22129	us_AUO97b_01322<>us_AUO97b_01323	NOT
fig|400667.82.peg.3803	-	Asn115Asp	0	0	0	0	0.009682	0.009682	hypothetical protein	missense_variant	10488	T	C	0	A	NODE_3_length_13486_cov_4113.34_ID_22133	AUO97b_03815	IN_REPEAT
fig|400667.82.peg.1792	-	Leu123Leu	0	0	0	0	0.009662	0.009662	Alkanesulfonate ABC transporter substrate-binding protein SsuA	synonymous_variant	1914326	T	C	0	A	NODE_1_length_3909467_cov_533.478_ID_22129	AUO97b_01930	NOT
fig|400667.82.peg.3092	-	Leu174_Pro175insMetCysIleArgAspArg	0	0.009615	0	0	0	0.009615	Acyl-CoA dehydrogenase/oxidase domain protein	conservative_inframe_insertion	3340937	T	TGATGTGTATAAGAGACAG	0	A	NODE_1_length_3909467_cov_533.478_ID_22129	AUO97b_03227	NOT
us_fig|400667.82.peg.2326<>ds_fig|400667.82.peg.2327	us_sspA<>ds_rpsI		0	0.009585	0	0	0	0.009585	us_Stringent starvation protein A<>ds_SSU ribosomal protein S9p (S16e)	intergenic_region	2478311	T	TC	0	A	NODE_1_length_3909467_cov_533.478_ID_22129	us_AUO97b_02461<>ds_AUO97b_02462	NOT
fig|400667.82.peg.2779	-	Thr201fs	0	0.009494	0	0	0	0.009494	Enoyl-CoA hydratase (EC 4.2.1.17)	frameshift_variant	2991470	GT	G	0	A	NODE_1_length_3909467_cov_533.478_ID_22129	AUO97b_02914	NOT
fig|400667.82.peg.2427	-	Leu60fs	0	0	0	0	0.009494	0.009494	Phosphatidylserine/phosphatidylglycerophosphate/cardiolipi n synthases and related enzymes	frameshift_variant	2590600	AT	A	0	A	NODE_1_length_3909467_cov_533.478_ID_22129	AUO97b_02561	NOT
fig|400667.82.peg.3798	-	Ile186Leu	0	0	0	0.009484	0	0.009484	Diaminopimelate decarboxylase (EC 4.1.1.20)	missense_variant	6327	A	C	0	A	NODE_3_length_13486_cov_4113.34_ID_22133	AUO97b_03810	IN_REPEAT
fig|400667.82.peg.1463	lnt	Leu284fs	0	0	0	0.009412	0	0.009412	Apolipoprotein N-acyltransferase / Copper homeostasis protein CutE	frameshift_variant	1540991	GT	G	0	A	NODE_1_length_3909467_cov_533.478_ID_22129	AUO97b_01602	NOT
us_fig|400667.82.peg.3801<>ds_fig|400667.82.peg.3802	us_-<>ds_-		0	0	0.009365	0	0	0.009365	us_hypothetical protein<>ds_Resolvase	intergenic_region	9170	T	C	0	A	NODE_3_length_13486_cov_4113.34_ID_22133	us_AUO97b_03813<>ds_AUO97b_03814	IN_REPEAT
fig|400667.82.peg.552	icmF	Phe1167fs	0	0	0	0.009346	0	0.009346	T6SS component TssM (IcmF/VasK)	frameshift_variant	548070	CA	C	0	A	NODE_1_length_3909467_cov_533.478_ID_22129	AUO97b_00692	NOT
fig|400667.82.peg.3811	-	Thr193Thr	0	0.009274	0	0.006766	0	0.009274	hypothetical protein	synonymous_variant	4102	C	G	0	A	NODE_4_length_11379_cov_4089.89_ID_22135	AUO97b_03793	NOT
fig|400667.82.peg.3804	-	Pro244fs	0	0.009249	0	0	0	0.009249	hypothetical protein	frameshift_variant	11230	TGCTAAGG	T	0	A	NODE_3_length_13486_cov_4113.34_ID_22133	AUO97b_03816	IN_REPEAT
fig|400667.82.peg.941	fsr	Phe102fs	0	0.009231	0	0	0	0.009231	Fosmidomycin resistance protein	frameshift_variant	966962	GA	G	0	A	NODE_1_length_3909467_cov_533.478_ID_22129	AUO97b_01081	NOT
fig|400667.82.peg.2103	cah	Ser289fs	0	0	0	0	0.009231	0.009231	Na(+)-dependent bicarbonate transporter BicA / Carbonic anhydrase, beta class (EC 4.2.1.1)	frameshift_variant	2246687	GT	G	0	A	NODE_1_length_3909467_cov_533.478_ID_22129	AUO97b_02239	NOT
us_fig|400667.82.peg.3793<>us_fig|400667.82.peg.3794	us_-<>us_-		0	0.006573	0.006375	0	0.00921	0.00921	us_TraJ protein<>us_Replication protein	intergenic_region	1426	T	C	0	A	NODE_3_length_13486_cov_4113.34_ID_22133	us_AUO97b_03805<>us_AUO97b_03806	IN_REPEAT
fig|400667.82.peg.1492	-	Gly297fs	0	0	0	0.009202	0	0.009202	Na(+) H(+) antiporter subunit A / Na(+) H(+) antiporter subunit B	frameshift_variant	1580661	TA	T	0	A	NODE_1_length_3909467_cov_533.478_ID_22129	AUO97b_01631	NOT
fig|400667.82.peg.400	-	Gly180fs	0	0	0	0	0.009202	0.009202	Exoenzymes regulatory protein AepA precursor	frameshift_variant	385121	CT	C	0	A	NODE_1_length_3909467_cov_533.478_ID_22129	AUO97b_00540	NOT
us_fig|400667.82.peg.3806<>ds_fig|400667.82.peg.3793	us_-<>ds_-		0.009202	0.009009	0.008782	0	0	0.009202	us_Toxin HigB<>ds_TraJ protein	intergenic_region	692	T	G	0	A	NODE_3_length_13486_cov_4113.34_ID_22133	us_AUO97b_03818<>ds_AUO97b_03805	IN_REPEAT
fig|400667.82.peg.1141	nuoG	Thr818fs	0	0	0	0.009174	0	0.009174	NADH-ubiquinone oxidoreductase chain G (EC 1.6.5.3)	frameshift_variant	1179674	GT	G	0	A	NODE_1_length_3909467_cov_533.478_ID_22129	AUO97b_01281	NOT
fig|400667.82.peg.3803	-	Lys7Lys	0	0	0.009126	0	0	0.009126	hypothetical protein	synonymous_variant	10810	T	C	0	A	NODE_3_length_13486_cov_4113.34_ID_22133	AUO97b_03815	IN_REPEAT
fig|400667.82.peg.3810	tonB	Ile344Ile	0	0.009081	0.00783	0.005366	0.007933	0.009081	Outer membrane receptor proteins, mostly Fe transport	synonymous_variant	2047	T	C	0	A	NODE_4_length_11379_cov_4089.89_ID_22135	AUO97b_03792	NOT
fig|400667.82.peg.3798	-	Ala408Ala	0	0	0.00907	0	0	0.00907	Diaminopimelate decarboxylase (EC 4.1.1.20)	synonymous_variant	6995	T	G	0	A	NODE_3_length_13486_cov_4113.34_ID_22133	AUO97b_03810	IN_REPEAT
fig|400667.82.peg.445	sufS	Ser563fs	0	0	0.009063	0	0	0.009063	Cysteine desulfurase (EC 2.8.1.7)	frameshift_variant	431227	GT	G	0	A	NODE_1_length_3909467_cov_533.478_ID_22129	AUO97b_00585	NOT
fig|400667.82.peg.3794	-	Ala64Ala	0	0	0	0	0.00905	0.00905	Replication protein	synonymous_variant	2426	T	G	0	A	NODE_3_length_13486_cov_4113.34_ID_22133	AUO97b_03806	IN_REPEAT
us_fig|400667.82.peg.2734<>ds_fig|400667.82.peg.2735	us_ruvB<>ds_ruvA		0	0.009009	0	0	0	0.009009	us_Holliday junction ATP-dependent DNA helicase RuvB (EC 3.6.4.12)<>ds_Holliday junction ATP-dependent DNA helicase RuvA (EC 3.6.4.12)	intergenic_region	2937950	TG	T	0	A	NODE_1_length_3909467_cov_533.478_ID_22129	us_AUO97b_02869<>ds_AUO97b_02870	IN_REPEAT
fig|400667.82.peg.1469	kefC	Phe203fs	0	0	0	0	0.008955	0.008955	Inner membrane protein, KefB/KefC family	frameshift_variant	1547667	AT	A	0	A	NODE_1_length_3909467_cov_533.478_ID_22129	AUO97b_01608	NOT
ds_fig|400667.82.peg.3796<>ds_fig|400667.82.peg.3797	ds_-<>ds_-		0	0	0	0.008052	0.008913	0.008913	ds_hypothetical protein<>ds_Transcriptional activator protein LysR	intergenic_region	4171	T	C	0	A	NODE_3_length_13486_cov_4113.34_ID_22133	ds_AUO97b_03808<>ds_AUO97b_03809	IN_REPEAT
fig|400667.82.peg.2274	rpoA	Ser69fs	0	0	0.008902	0	0	0.008902	DNA-directed RNA polymerase alpha subunit (EC 2.7.7.6)	frameshift_variant	2417956	GT	G	0	A	NODE_1_length_3909467_cov_533.478_ID_22129	AUO97b_02410	NOT
us_fig|400667.82.peg.158<>ds_fig|400667.82.peg.159	us_-<>ds_-		0	0	0	0.008876	0	0.008876	us_Atr protein<>ds_Uncharacterized siderophore S biosynthesis AcsA-like protein @ Siderophore synthetase superfamily, group B	intergenic_region	156599	CA	C	0	A	NODE_1_length_3909467_cov_533.478_ID_22129	us_AUO97b_00298<>ds_AUO97b_00299	NOT
fig|400667.82.peg.2220	ribA	Met133fs	0	0	0	0	0.008824	0.008824	GTP cyclohydrolase II (EC 3.5.4.25)	frameshift_variant	2376821	A	AG	0	A	NODE_1_length_3909467_cov_533.478_ID_22129	AUO97b_02356	NOT
fig|400667.82.peg.3815	repB	Gln211Arg	0.008817	0.004808	0.004336	0.004271	0.005861	0.008817	Replication protein	missense_variant	6753	A	G	0	A	NODE_4_length_11379_cov_4089.89_ID_22135	AUO97b_03797	NOT
fig|400667.82.peg.3799	-	Leu93Pro	0	0.008762	0	0	0	0.008762	hypothetical protein	missense_variant	7550	T	C	0	A	NODE_3_length_13486_cov_4113.34_ID_22133	AUO97b_03811	IN_REPEAT
fig|400667.82.peg.3138	purH	Asn432fs	0	0	0	0.008746	0	0.008746	IMP cyclohydrolase (EC 3.5.4.10) / Phosphoribosylaminoimidazolecarboxamide formyltransferase (EC 2.1.2.3)	frameshift_variant	3384938	GT	G	0	A	NODE_1_length_3909467_cov_533.478_ID_22129	AUO97b_03273	NOT
fig|400667.82.peg.1523	uvrC	Gln221fs	0	0	0	0.008696	0	0.008696	Excinuclease ABC subunit C	frameshift_variant	1613269	TG	T	0	A	NODE_1_length_3909467_cov_533.478_ID_22129	AUO97b_01662	NOT
fig|400667.82.peg.3456	-	Gly143fs	0	0.008671	0	0	0	0.008671	Ferrichrome-iron receptor	frameshift_variant	3706003	TA	T	0	A	NODE_1_length_3909467_cov_533.478_ID_22129	AUO97b_03592	NOT
fig|400667.82.peg.2791	cysW	Ile90fs	0	0	0	0	0.008646	0.008646	Sulfate transport system permease protein CysW	frameshift_variant	3001343	T	TC	0	A	NODE_1_length_3909467_cov_533.478_ID_22129	AUO97b_02926	NOT
us_fig|400667.82.peg.3806<>ds_fig|400667.82.peg.3793	us_-<>ds_-		0	0	0	0	0.008637	0.008637	us_Toxin HigB<>ds_TraJ protein	intergenic_region	707	A	G	0	A	NODE_3_length_13486_cov_4113.34_ID_22133	us_AUO97b_03818<>ds_AUO97b_03805	IN_REPEAT
fig|400667.82.peg.3817	-	Ile11Leu	0	0	0	0	0.008618	0.008618	hypothetical protein	missense_variant	7690	A	C	0	A	NODE_4_length_11379_cov_4089.89_ID_22135	AUO97b_03799	NOT
fig|400667.82.peg.3794	-	Tyr147Ser	0	0	0	0	0.008553	0.008553	Replication protein	missense_variant	2674	A	C	0	A	NODE_3_length_13486_cov_4113.34_ID_22133	AUO97b_03806	IN_REPEAT
fig|400667.82.peg.32	pqqC	Ile56fs	0	0.008499	0	0	0	0.008499	Pyrroloquinoline-quinone synthase (EC 1.3.3.11)	frameshift_variant	31477	AT	A	0	A	NODE_1_length_3909467_cov_533.478_ID_22129	AUO97b_00172	NOT
fig|400667.82.peg.2875	dat	Gly416fs	0	0	0	0.008499	0	0.008499	Diaminobutyrate--2-oxoglutarate aminotransferase (EC 2.6.1.76)	frameshift_variant	3092619	GA	G	0	A	NODE_1_length_3909467_cov_533.478_ID_22129	AUO97b_03010	NOT
fig|400667.82.peg.3799	-	Ala81Ala	0	0.008475	0	0	0	0.008475	hypothetical protein	synonymous_variant	7515	A	G	0	A	NODE_3_length_13486_cov_4113.34_ID_22133	AUO97b_03811	IN_REPEAT
fig|400667.82.peg.2132	ponA	Leu629fs	0	0	0	0.008475	0	0.008475	Multimodular transpeptidase-transglycosylase (EC 2.4.1.129) (EC 3.4.-.-)	frameshift_variant	2280738	TA	T	0	A	NODE_1_length_3909467_cov_533.478_ID_22129	AUO97b_02268	NOT
fig|400667.82.peg.771	-	Ser81fs	0	0	0	0	0.008475	0.008475	Lipase/esterase	frameshift_variant	766995	GT	G	0	A	NODE_1_length_3909467_cov_533.478_ID_22129	AUO97b_00911	NOT
fig|400667.82.peg.3425	-	Met382fs	0	0	0	0	0.008451	0.008451	diguanylate cyclase/phosphodiesterase (GGDEF & EAL domains) with PAS/PAC sensor(s)	frameshift_variant	3676151	TC	T	0	A	NODE_1_length_3909467_cov_533.478_ID_22129	AUO97b_03561	NOT
us_fig|400667.82.peg.3813<>ds_fig|400667.82.peg.3814	us_-<>ds_-		0	0.008449	0	0	0	0.008449	us_hypothetical protein<>ds_hypothetical protein	intergenic_region	5157	A	G	0	A	NODE_4_length_11379_cov_4089.89_ID_22135	us_AUO97b_03795<>ds_AUO97b_03796	NOT
fig|400667.82.peg.3816	repA	Ala23Ala	0.004417	0.008442	0.004474	0.005384	0	0.008442	hypothetical protein	synonymous_variant	7133	T	G	0	A	NODE_4_length_11379_cov_4089.89_ID_22135	AUO97b_03798	NOT
us_fig|400667.82.peg.3802<>ds_fig|400667.82.peg.3803	us_-<>ds_-		0	0.008395	0	0	0	0.008395	us_Resolvase<>ds_hypothetical protein	intergenic_region	9974	A	G	0	A	NODE_3_length_13486_cov_4113.34_ID_22133	us_AUO97b_03814<>ds_AUO97b_03815	IN_REPEAT
fig|400667.82.peg.2620	-	Asp1544fs	0	0	0.008333	0	0	0.008333	Glycine dehydrogenase [decarboxylating] (glycine cleavage system P protein) (EC 1.4.4.2)	frameshift_variant	2807296	GA	G	0	A	NODE_1_length_3909467_cov_533.478_ID_22129	AUO97b_02755	NOT
fig|400667.82.peg.1190	-	Lys463fs	0	0	0	0	0.008287	0.008287	Multicopper oxidase	frameshift_variant	1244043	CT	C	0	A	NODE_1_length_3909467_cov_533.478_ID_22129	AUO97b_01330	NOT
fig|400667.82.peg.1009	pilT_1	Phe3fs	0	0	0	0	0.008264	0.008264	Type IV pilus assembly ATPase component PilU	frameshift_variant	1042256	AT	A	0	A	NODE_1_length_3909467_cov_533.478_ID_22129	AUO97b_01149	NOT
fig|400667.82.peg.1707	-	Gly255fs	0	0.008242	0	0	0	0.008242	Polyketide synthase modules and related proteins	frameshift_variant	1816984	CT	C	0	A	NODE_1_length_3909467_cov_533.478_ID_22129	AUO97b_01845	NOT
fig|400667.82.peg.3812	-	Leu29Arg	0	0.005985	0.008217	0	0.005381	0.008217	hypothetical protein	missense_variant	4456	A	C	0	A	NODE_4_length_11379_cov_4089.89_ID_22135	AUO97b_03794	NOT
fig|400667.82.peg.3798	-	Asn128Asp	0.005098	0.006072	0.007119	0	0.008215	0.008215	Diaminopimelate decarboxylase (EC 4.1.1.20)	missense_variant	6153	A	G	0	A	NODE_3_length_13486_cov_4113.34_ID_22133	AUO97b_03810	IN_REPEAT
fig|400667.82.peg.3794	-	Ala111Ala	0.008178	0	0.005848	0	0.006574	0.008178	Replication protein	synonymous_variant	2567	T	G	0	A	NODE_3_length_13486_cov_4113.34_ID_22133	AUO97b_03806	IN_REPEAT
us_fig|400667.82.peg.2107<>us_fig|400667.82.peg.2108	us_-<>us_-		0	0	0	0	0.008174	0.008174	us_O-acetylhomoserine sulfhydrylase (EC 2.5.1.49) @ O-succinylhomoserine sulfhydrylase (EC 2.5.1.48)<>us_Energy-dependent translational throttle protein EttA	intergenic_region	2252820	A	AC	0	A	NODE_1_length_3909467_cov_533.478_ID_22129	us_AUO97b_02243<>us_AUO97b_02244	NOT
us_fig|400667.82.peg.3804<>ds_fig|400667.82.peg.3805	us_-<>ds_-		0	0.008147	0	0	0	0.008147	us_hypothetical protein<>ds_Antitoxin HigA	intergenic_region	12194	A	G	0	A	NODE_3_length_13486_cov_4113.34_ID_22133	us_AUO97b_03816<>ds_AUO97b_03817	NOT
fig|400667.82.peg.3795	-	Asn125His	0	0.008105	0	0	0.005168	0.008105	hypothetical protein	missense_variant	3556	A	C	0	A	NODE_3_length_13486_cov_4113.34_ID_22133	AUO97b_03807	IN_REPEAT
fig|400667.82.peg.1829	guaD	Leu237fs	0	0.008065	0	0	0	0.008065	Guanine deaminase (EC 3.5.4.3)	frameshift_variant	1956104	AT	A	0	A	NODE_1_length_3909467_cov_533.478_ID_22129	AUO97b_01966	NOT
fig|400667.82.peg.3801	-	Asp152Glu	0	0	0	0	0.008032	0.008032	hypothetical protein	missense_variant	8637	A	C	0	A	NODE_3_length_13486_cov_4113.34_ID_22133	AUO97b_03813	IN_REPEAT
fig|400667.82.peg.3795	-	Ser143Ser	0.007843	0	0.008024	0	0	0.008024	hypothetical protein	synonymous_variant	3612	A	G	0	A	NODE_3_length_13486_cov_4113.34_ID_22133	AUO97b_03807	IN_REPEAT
fig|400667.82.peg.3794	-	Arg284Gly	0	0	0	0	0.008017	0.008017	Replication protein	missense_variant	3084	C	G	0	A	NODE_3_length_13486_cov_4113.34_ID_22133	AUO97b_03806	IN_REPEAT
fig|400667.82.peg.1517	-	Gly227fs	0	0	0	0	0.008	0.008	Tetrapartite efflux system, inner membrane component FusBC-like	frameshift_variant	1606854	CT	C	0	A	NODE_1_length_3909467_cov_533.478_ID_22129	AUO97b_01656	NOT
ds_fig|400667.82.peg.1849<>us_fig|400667.82.peg.1850	ds_-<>us_adeT		0	0	0	0.007993	0	0.007993	ds_AdeT<>us_AdeT	intergenic_region	1977075	A	C	0	A	NODE_1_length_3909467_cov_533.478_ID_22129	ds_AUO97b_01986<>us_AUO97b_01987	IN_REPEAT
us_fig|400667.82.peg.3802<>ds_fig|400667.82.peg.3803	us_-<>ds_-		0	0	0.005982	0	0.007968	0.007968	us_Resolvase<>ds_hypothetical protein	intergenic_region	10090	T	C	0	A	NODE_3_length_13486_cov_4113.34_ID_22133	us_AUO97b_03814<>ds_AUO97b_03815	IN_REPEAT
fig|400667.82.peg.1349	-	Asn109fs	0	0	0	0	0.007958	0.007958	Glyceraldehyde-3-phosphate dehydrogenase, putative	frameshift_variant	1419793	AT	A	0	A	NODE_1_length_3909467_cov_533.478_ID_22129	AUO97b_01488	NOT
fig|400667.82.peg.3821	-	Thr301Thr	0.007889	0.005037	0.004937	0	0.004696	0.007889	Secretory lipase precursor	synonymous_variant	10083	A	C	0	A	NODE_4_length_11379_cov_4089.89_ID_22135	AUO97b_03803	NOT
fig|400667.82.peg.3800	-	Gly65Gly	0	0.007874	0	0	0	0.007874	hypothetical protein	synonymous_variant	8341	A	G	0	A	NODE_3_length_13486_cov_4113.34_ID_22133	AUO97b_03812	IN_REPEAT
us_fig|400667.82.peg.3806<>ds_fig|400667.82.peg.3793	us_-<>ds_-		0	0.007874	0	0	0	0.007874	us_Toxin HigB<>ds_TraJ protein	intergenic_region	501	A	C	0	A	NODE_3_length_13486_cov_4113.34_ID_22133	us_AUO97b_03818<>ds_AUO97b_03805	IN_REPEAT
fig|400667.82.peg.3822	-	Thr216Thr	0	0.007795	0	0	0	0.007795	7-alpha-hydroxysteroid dehydrogenase (EC 1.1.1.159)	synonymous_variant	11125	A	C	0	A	NODE_4_length_11379_cov_4089.89_ID_22135	AUO97b_03804	NOT
fig|400667.82.peg.665	ahpF	Gly367fs	0	0	0	0.007752	0	0.007752	Alkyl hydroperoxide reductase protein F	frameshift_variant	672874	AG	A	0	A	NODE_1_length_3909467_cov_533.478_ID_22129	AUO97b_00805	IN_REPEAT
fig|400667.82.peg.1914	hutH	Val199fs	0	0.007712	0	0	0	0.007712	Histidine ammonia-lyase (EC 4.3.1.3)	frameshift_variant	2049267	A	AG	0	A	NODE_1_length_3909467_cov_533.478_ID_22129	AUO97b_02050	NOT
fig|400667.82.peg.3802	-	Val199Val	0	0	0	0	0.007692	0.007692	Resolvase	synonymous_variant	9314	A	G	0	A	NODE_3_length_13486_cov_4113.34_ID_22133	AUO97b_03814	IN_REPEAT
fig|400667.82.peg.3810	tonB	Ser423Ser	0	0	0.00767	0	0.006993	0.00767	Outer membrane receptor proteins, mostly Fe transport	synonymous_variant	2284	T	C	0	A	NODE_4_length_11379_cov_4089.89_ID_22135	AUO97b_03792	NOT
ds_fig|400667.82.peg.3796<>ds_fig|400667.82.peg.3797	ds_-<>ds_-		0	0	0.007663	0	0	0.007663	ds_hypothetical protein<>ds_Transcriptional activator protein LysR	intergenic_region	3942	A	G	0	A	NODE_3_length_13486_cov_4113.34_ID_22133	ds_AUO97b_03808<>ds_AUO97b_03809	IN_REPEAT
fig|400667.82.peg.3810	tonB	Arg271Gly	0.007653	0	0	0	0	0.007653	Outer membrane receptor proteins, mostly Fe transport	missense_variant	1826	C	G	0	A	NODE_4_length_11379_cov_4089.89_ID_22135	AUO97b_03792	NOT
fig|400667.82.peg.3811	-	Ser109Gly	0	0.007626	0	0	0	0.007626	hypothetical protein	missense_variant	3848	A	G	0	A	NODE_4_length_11379_cov_4089.89_ID_22135	AUO97b_03793	NOT
us_fig|400667.82.peg.2083<>us_fig|400667.82.peg.2084	us_-<>us_-		0	0	0	0	0.007605	0.007605	us_Transcriptional regulator, AraC family<>us_Fatty acid hydroxylase family like	intergenic_region	2227885	GA	G	0	A	NODE_1_length_3909467_cov_533.478_ID_22129	us_AUO97b_02219<>us_AUO97b_02220	NOT
fig|400667.82.peg.3794	-	Val60Gly	0	0	0	0	0.007605	0.007605	Replication protein	missense_variant	2413	T	G	0	A	NODE_3_length_13486_cov_4113.34_ID_22133	AUO97b_03806	IN_REPEAT
fig|400667.82.peg.3802	-	Leu125Ser	0	0	0	0.007353	0	0.007353	Resolvase	missense_variant	9537	A	G	0	A	NODE_3_length_13486_cov_4113.34_ID_22133	AUO97b_03814	IN_REPEAT
fig|400667.82.peg.3810	tonB	Gln420Arg	0.007299	0.005848	0.004574	0.005173	0	0.007299	Outer membrane receptor proteins, mostly Fe transport	missense_variant	2274	A	G	0	A	NODE_4_length_11379_cov_4089.89_ID_22135	AUO97b_03792	NOT
fig|400667.82.peg.3795	-	Lys61Arg	0	0.007286	0	0	0.00626	0.007286	hypothetical protein	missense_variant	3365	A	G	0	A	NODE_3_length_13486_cov_4113.34_ID_22133	AUO97b_03807	IN_REPEAT
ds_fig|400667.82.peg.3799<>ds_fig|400667.82.peg.3800	ds_-<>ds_-		0	0	0	0.007253	0	0.007253	ds_hypothetical protein<>ds_hypothetical protein	intergenic_region	7920	A	C	0	A	NODE_3_length_13486_cov_4113.34_ID_22133	ds_AUO97b_03811<>ds_AUO97b_03812	IN_REPEAT
us_fig|400667.82.peg.3814<>us_fig|400667.82.peg.3815	us_-<>us_repB		0	0	0.007242	0	0	0.007242	us_hypothetical protein<>us_Replication protein	intergenic_region	6104	A	C	0	A	NODE_4_length_11379_cov_4089.89_ID_22135	us_AUO97b_03796<>us_AUO97b_03797	NOT
fig|400667.82.peg.3810	tonB	Ser145Gly	0	0.007187	0.007149	0	0	0.007187	Outer membrane receptor proteins, mostly Fe transport	missense_variant	1448	A	G	0	A	NODE_4_length_11379_cov_4089.89_ID_22135	AUO97b_03792	NOT
fig|400667.82.peg.1850	adeT	Ser148Gly	0	0	0	0	0.007154	0.007154	AdeT	missense_variant	1977677	A	G	0	A	NODE_1_length_3909467_cov_533.478_ID_22129	AUO97b_01987	IN_REPEAT
fig|400667.82.peg.3821	-	Tyr191*	0	0	0.004523	0	0.007124	0.007124	Secretory lipase precursor	stop_gained	9753	T	G	0	A	NODE_4_length_11379_cov_4089.89_ID_22135	AUO97b_03803	NOT
ds_fig|400667.82.peg.3798<>us_fig|400667.82.peg.3799	ds_-<>us_-		0	0	0.007103	0	0	0.007103	ds_Diaminopimelate decarboxylase (EC 4.1.1.20)<>us_hypothetical protein	intergenic_region	7161	A	G	0	A	NODE_3_length_13486_cov_4113.34_ID_22133	ds_AUO97b_03810<>us_AUO97b_03811	IN_REPEAT
fig|400667.82.peg.3798	-	Ala415Ala	0	0	0	0.007102	0	0.007102	Diaminopimelate decarboxylase (EC 4.1.1.20)	synonymous_variant	7016	A	G	0	A	NODE_3_length_13486_cov_4113.34_ID_22133	AUO97b_03810	IN_REPEAT
fig|400667.82.peg.3804	-	Thr265Thr	0	0	0	0.007098	0	0.007098	hypothetical protein	synonymous_variant	11173	T	C	0	A	NODE_3_length_13486_cov_4113.34_ID_22133	AUO97b_03816	IN_REPEAT
fig|400667.82.peg.3810	tonB	Tyr655Ser	0	0	0.006505	0.007077	0	0.007077	Outer membrane receptor proteins, mostly Fe transport	missense_variant	2979	A	C	0	A	NODE_4_length_11379_cov_4089.89_ID_22135	AUO97b_03792	NOT
us_fig|400667.82.peg.3813<>ds_fig|400667.82.peg.3814	us_-<>ds_-		0	0	0	0.007005	0	0.007005	us_hypothetical protein<>ds_hypothetical protein	intergenic_region	5076	A	G	0	A	NODE_4_length_11379_cov_4089.89_ID_22135	us_AUO97b_03795<>ds_AUO97b_03796	NOT
fig|400667.82.peg.3801	-	Gln25Pro	0	0	0	0.006977	0	0.006977	hypothetical protein	missense_variant	9019	T	G	0	A	NODE_3_length_13486_cov_4113.34_ID_22133	AUO97b_03813	IN_REPEAT
fig|400667.82.peg.3795	-	Ala23Ala	0.006944	0	0.005926	0	0	0.006944	hypothetical protein	synonymous_variant	3252	A	C	0	A	NODE_3_length_13486_cov_4113.34_ID_22133	AUO97b_03807	IN_REPEAT
fig|400667.82.peg.3820	-	Glu90Gln	0	0	0.006783	0	0	0.006783	mRNA interferase RelE	missense_variant	8937	G	C	0	A	NODE_4_length_11379_cov_4089.89_ID_22135	AUO97b_03802	NOT
fig|400667.82.peg.3803	-	Ile150Met	0	0	0	0	0.006726	0.006726	hypothetical protein	missense_variant	10381	A	C	0	A	NODE_3_length_13486_cov_4113.34_ID_22133	AUO97b_03815	IN_REPEAT
ds_fig|400667.82.peg.3798<>us_fig|400667.82.peg.3799	ds_-<>us_-		0	0	0	0	0.006695	0.006695	ds_Diaminopimelate decarboxylase (EC 4.1.1.20)<>us_hypothetical protein	intergenic_region	7262	A	C	0	A	NODE_3_length_13486_cov_4113.34_ID_22133	ds_AUO97b_03810<>us_AUO97b_03811	IN_REPEAT
fig|400667.82.peg.3795	-	Leu20*	0	0	0	0.006687	0	0.006687	hypothetical protein	stop_gained	3242	T	G	0	A	NODE_3_length_13486_cov_4113.34_ID_22133	AUO97b_03807	IN_REPEAT
fig|400667.82.peg.3796	-	Gln27Arg	0	0	0	0	0.00665	0.00665	hypothetical protein	missense_variant	3838	A	G	0	A	NODE_3_length_13486_cov_4113.34_ID_22133	AUO97b_03808	IN_REPEAT
fig|400667.82.peg.3799	-	Leu93Arg	0	0	0	0	0.006639	0.006639	hypothetical protein	missense_variant	7550	T	G	0	A	NODE_3_length_13486_cov_4113.34_ID_22133	AUO97b_03811	IN_REPEAT
fig|400667.82.peg.3795	-	Arg22Arg	0.00661	0	0	0.006143	0	0.00661	hypothetical protein	synonymous_variant	3247	A	C	0	A	NODE_3_length_13486_cov_4113.34_ID_22133	AUO97b_03807	IN_REPEAT
fig|400667.82.peg.3794	-	Leu223Leu	0	0.00656	0	0	0	0.00656	Replication protein	synonymous_variant	2901	T	C	0	A	NODE_3_length_13486_cov_4113.34_ID_22133	AUO97b_03806	IN_REPEAT
fig|400667.82.peg.3793	-	Lys78Arg	0.006427	0	0	0	0	0.006427	TraJ protein	missense_variant	1038	T	C	0	A	NODE_3_length_13486_cov_4113.34_ID_22133	AUO97b_03805	IN_REPEAT
us_fig|400667.82.peg.3800<>ds_fig|400667.82.peg.3801	us_-<>ds_-		0	0.006397	0	0	0	0.006397	us_hypothetical protein<>ds_hypothetical protein	intergenic_region	8537	T	C	0	A	NODE_3_length_13486_cov_4113.34_ID_22133	us_AUO97b_03812<>ds_AUO97b_03813	IN_REPEAT
ds_fig|400667.82.peg.1850<>us_fig|400667.82.peg.1851	ds_adeT<>us_erpA		0	0.006374	0	0	0	0.006374	ds_AdeT<>us_Iron-sulfur cluster insertion protein ErpA	intergenic_region	1978308	T	C	0	A	NODE_1_length_3909467_cov_533.478_ID_22129	ds_AUO97b_01987<>us_AUO97b_01988	IN_REPEAT
fig|400667.82.peg.3815	repB	Met266Ile	0	0	0.006369	0	0.004097	0.006369	Replication protein	missense_variant	6919	G	C	0	A	NODE_4_length_11379_cov_4089.89_ID_22135	AUO97b_03797	NOT
fig|400667.82.peg.3810	tonB	Thr32Thr	0	0	0.006367	0	0.006186	0.006367	Outer membrane receptor proteins, mostly Fe transport	synonymous_variant	1111	A	C	0	A	NODE_4_length_11379_cov_4089.89_ID_22135	AUO97b_03792	NOT
fig|400667.82.peg.3798	-	Leu182Pro	0	0	0	0	0.006356	0.006356	Diaminopimelate decarboxylase (EC 4.1.1.20)	missense_variant	6316	T	C	0	A	NODE_3_length_13486_cov_4113.34_ID_22133	AUO97b_03810	IN_REPEAT
fig|400667.82.peg.3801	-	Ile156Thr	0	0	0	0.006329	0	0.006329	hypothetical protein	missense_variant	8626	A	G	0	A	NODE_3_length_13486_cov_4113.34_ID_22133	AUO97b_03813	IN_REPEAT
fig|400667.82.peg.3798	-	Thr51Thr	0	0	0.005688	0	0.006253	0.006253	Diaminopimelate decarboxylase (EC 4.1.1.20)	synonymous_variant	5924	A	C	0	A	NODE_3_length_13486_cov_4113.34_ID_22133	AUO97b_03810	IN_REPEAT
fig|400667.82.peg.3798	-	Leu316Ser	0	0	0	0	0.006106	0.006106	Diaminopimelate decarboxylase (EC 4.1.1.20)	missense_variant	6718	T	C	0	A	NODE_3_length_13486_cov_4113.34_ID_22133	AUO97b_03810	IN_REPEAT
us_fig|400667.82.peg.3793<>us_fig|400667.82.peg.3794	us_-<>us_-		0	0	0	0.006102	0	0.006102	us_TraJ protein<>us_Replication protein	intergenic_region	1397	A	C	0	A	NODE_3_length_13486_cov_4113.34_ID_22133	us_AUO97b_03805<>us_AUO97b_03806	IN_REPEAT
fig|400667.82.peg.3802	-	Arg140Gly	0	0	0	0	0.006074	0.006074	Resolvase	missense_variant	9493	G	C	0	A	NODE_3_length_13486_cov_4113.34_ID_22133	AUO97b_03814	IN_REPEAT
fig|400667.82.peg.3815	repB	Leu167Pro	0	0.005875	0	0.006054	0.003899	0.006054	Replication protein	missense_variant	6621	T	C	0	A	NODE_4_length_11379_cov_4089.89_ID_22135	AUO97b_03797	NOT
fig|400667.82.peg.3822	-	Ala189Ala	0	0.00426	0.005621	0	0.006046	0.006046	7-alpha-hydroxysteroid dehydrogenase (EC 1.1.1.159)	synonymous_variant	11044	T	C	0	A	NODE_4_length_11379_cov_4089.89_ID_22135	AUO97b_03804	NOT
fig|400667.82.peg.3807	-	Met1?	0	0	0	0	0.00604	0.00604	hypothetical protein	start_lost	268	A	G	0	A	NODE_4_length_11379_cov_4089.89_ID_22135	AUO97b_03789	NOT
fig|400667.82.peg.3812	-	Ile63Leu	0	0.006016	0	0	0	0.006016	hypothetical protein	missense_variant	4355	T	G	0	A	NODE_4_length_11379_cov_4089.89_ID_22135	AUO97b_03794	NOT
fig|400667.82.peg.3797	-	Leu147Ser	0	0	0	0	0.005992	0.005992	Transcriptional activator protein LysR	missense_variant	5232	A	G	0	A	NODE_3_length_13486_cov_4113.34_ID_22133	AUO97b_03809	IN_REPEAT
us_fig|400667.82.peg.3813<>ds_fig|400667.82.peg.3814	us_-<>ds_-		0	0	0.005988	0	0	0.005988	us_hypothetical protein<>ds_hypothetical protein	intergenic_region	5157	A	C	0	A	NODE_4_length_11379_cov_4089.89_ID_22135	us_AUO97b_03795<>ds_AUO97b_03796	NOT
fig|400667.82.peg.3800	-	Gln143Gln	0	0	0	0.005973	0	0.005973	hypothetical protein	synonymous_variant	8107	T	C	0	A	NODE_3_length_13486_cov_4113.34_ID_22133	AUO97b_03812	IN_REPEAT
ds_fig|400667.82.peg.3796<>ds_fig|400667.82.peg.3797	ds_-<>ds_-		0	0	0	0	0.005771	0.005771	ds_hypothetical protein<>ds_Transcriptional activator protein LysR	intergenic_region	3904	T	C	0	A	NODE_3_length_13486_cov_4113.34_ID_22133	ds_AUO97b_03808<>ds_AUO97b_03809	IN_REPEAT
us_fig|400667.82.peg.3804<>ds_fig|400667.82.peg.3805	us_-<>ds_-		0	0	0	0.005766	0	0.005766	us_hypothetical protein<>ds_Antitoxin HigA	intergenic_region	12192	A	G	0	A	NODE_3_length_13486_cov_4113.34_ID_22133	us_AUO97b_03816<>ds_AUO97b_03817	NOT
us_fig|400667.82.peg.3793<>us_fig|400667.82.peg.3794	us_-<>us_-		0	0	0.005761	0	0	0.005761	us_TraJ protein<>us_Replication protein	intergenic_region	1390	A	C	0	A	NODE_3_length_13486_cov_4113.34_ID_22133	us_AUO97b_03805<>us_AUO97b_03806	IN_REPEAT
fig|400667.82.peg.3811	-	Gln27Gln	0	0.00576	0	0	0	0.00576	hypothetical protein	synonymous_variant	3604	A	G	0	A	NODE_4_length_11379_cov_4089.89_ID_22135	AUO97b_03793	NOT
fig|400667.82.peg.1848	-	Ile322Ile	0	0.005757	0.005044	0	0	0.005757	AdeT	synonymous_variant	1975591	T	C	0	A	NODE_1_length_3909467_cov_533.478_ID_22129	AUO97b_01985	IN_REPEAT
fig|400667.82.peg.3822	-	Ile148Leu	0	0	0	0	0.00565	0.00565	7-alpha-hydroxysteroid dehydrogenase (EC 1.1.1.159)	missense_variant	10919	A	C	0	A	NODE_4_length_11379_cov_4089.89_ID_22135	AUO97b_03804	NOT
fig|400667.82.peg.3810	tonB	Asp72Ala	0	0.005631	0	0.004646	0	0.005631	Outer membrane receptor proteins, mostly Fe transport	missense_variant	1230	A	C	0	A	NODE_4_length_11379_cov_4089.89_ID_22135	AUO97b_03792	NOT
us_fig|400667.82.peg.3814<>us_fig|400667.82.peg.3815	us_-<>us_repB		0	0	0.005587	0	0	0.005587	us_hypothetical protein<>us_Replication protein	intergenic_region	6102	A	C	0	A	NODE_4_length_11379_cov_4089.89_ID_22135	us_AUO97b_03796<>us_AUO97b_03797	NOT
fig|400667.82.peg.3821	-	Pro123Pro	0	0.004589	0	0	0.005566	0.005566	Secretory lipase precursor	synonymous_variant	9549	A	G	0	A	NODE_4_length_11379_cov_4089.89_ID_22135	AUO97b_03803	NOT
fig|400667.82.peg.3820	-	Ile86Met	0	0	0.005544	0.004794	0.003618	0.005544	mRNA interferase RelE	missense_variant	8927	A	G	0	A	NODE_4_length_11379_cov_4089.89_ID_22135	AUO97b_03802	NOT
fig|400667.82.peg.3822	-	Tyr65Ser	0	0.005539	0	0	0	0.005539	7-alpha-hydroxysteroid dehydrogenase (EC 1.1.1.159)	missense_variant	10671	A	C	0	A	NODE_4_length_11379_cov_4089.89_ID_22135	AUO97b_03804	NOT
fig|400667.82.peg.3810	tonB	Thr269Thr	0	0	0	0	0.005506	0.005506	Outer membrane receptor proteins, mostly Fe transport	synonymous_variant	1822	A	C	0	A	NODE_4_length_11379_cov_4089.89_ID_22135	AUO97b_03792	NOT
fig|400667.82.peg.3810	tonB	Ser500Gly	0	0.005459	0	0	0	0.005459	Outer membrane receptor proteins, mostly Fe transport	missense_variant	2513	A	G	0	A	NODE_4_length_11379_cov_4089.89_ID_22135	AUO97b_03792	NOT
fig|400667.82.peg.3815	repB	Tyr16*	0	0	0	0.005432	0.003904	0.005432	Replication protein	stop_gained	6169	T	G	0	A	NODE_4_length_11379_cov_4089.89_ID_22135	AUO97b_03797	NOT
fig|400667.82.peg.3810	tonB	Leu766Leu	0	0.005386	0	0	0.003988	0.005386	Outer membrane receptor proteins, mostly Fe transport	synonymous_variant	3311	T	C	0	A	NODE_4_length_11379_cov_4089.89_ID_22135	AUO97b_03792	NOT
fig|400667.82.peg.3815	repB	Arg282Pro	0	0	0	0	0.005354	0.005354	Replication protein	missense_variant	6966	G	C	0	A	NODE_4_length_11379_cov_4089.89_ID_22135	AUO97b_03797	NOT
fig|400667.82.peg.1850	adeT	Ser182Gly	0	0.005342	0.003462	0	0.003219	0.005342	AdeT	missense_variant	1977779	A	G	0	A	NODE_1_length_3909467_cov_533.478_ID_22129	AUO97b_01987	IN_REPEAT
fig|400667.82.peg.3820	-	Lys32Lys	0	0	0	0.005321	0	0.005321	mRNA interferase RelE	synonymous_variant	8765	A	G	0	A	NODE_4_length_11379_cov_4089.89_ID_22135	AUO97b_03802	NOT
fig|400667.82.peg.3810	tonB	Thr68Thr	0	0	0	0.003276	0.005321	0.005321	Outer membrane receptor proteins, mostly Fe transport	synonymous_variant	1219	A	G	0	A	NODE_4_length_11379_cov_4089.89_ID_22135	AUO97b_03792	NOT
fig|400667.82.peg.3799	-	Glu160Gly	0	0	0	0.005315	0	0.005315	hypothetical protein	missense_variant	7751	A	G	0	A	NODE_3_length_13486_cov_4113.34_ID_22133	AUO97b_03811	IN_REPEAT
ds_fig|400667.82.peg.3811<>ds_fig|400667.82.peg.3812	ds_-<>ds_-		0	0	0	0	0.005307	0.005307	ds_hypothetical protein<>ds_hypothetical protein	intergenic_region	4304	A	G	0	A	NODE_4_length_11379_cov_4089.89_ID_22135	ds_AUO97b_03793<>ds_AUO97b_03794	NOT
fig|400667.82.peg.3810	tonB	Ser145Arg	0.0053	0	0	0.004921	0	0.0053	Outer membrane receptor proteins, mostly Fe transport	missense_variant	1448	A	C	0	A	NODE_4_length_11379_cov_4089.89_ID_22135	AUO97b_03792	NOT
fig|400667.82.peg.1853	anmK	Gly7Arg	0.005297	0	0	0	0	0.005297	Anhydro-N-acetylmuramic acid kinase (EC 2.7.1.170)	missense_variant	1980838	C	G	0	A	NODE_1_length_3909467_cov_533.478_ID_22129	AUO97b_01990	IN_REPEAT
fig|400667.82.peg.3820	-	Ala83Ala	0.005287	0	0	0	0	0.005287	mRNA interferase RelE	synonymous_variant	8918	T	G	0	A	NODE_4_length_11379_cov_4089.89_ID_22135	AUO97b_03802	NOT
fig|400667.82.peg.3821	-	Asn163His	0.004436	0.005285	0	0	0	0.005285	Secretory lipase precursor	missense_variant	9667	A	C	0	A	NODE_4_length_11379_cov_4089.89_ID_22135	AUO97b_03803	NOT
fig|400667.82.peg.3798	-	His131Pro	0	0	0	0.005238	0	0.005238	Diaminopimelate decarboxylase (EC 4.1.1.20)	missense_variant	6163	A	C	0	A	NODE_3_length_13486_cov_4113.34_ID_22133	AUO97b_03810	IN_REPEAT
fig|400667.82.peg.3813	-	Asn118Ser	0	0	0.005202	0	0	0.005202	hypothetical protein	missense_variant	4560	T	C	0	A	NODE_4_length_11379_cov_4089.89_ID_22135	AUO97b_03795	NOT
fig|400667.82.peg.3810	tonB	Asn652Asp	0	0	0	0.005155	0	0.005155	Outer membrane receptor proteins, mostly Fe transport	missense_variant	2969	A	G	0	A	NODE_4_length_11379_cov_4089.89_ID_22135	AUO97b_03792	NOT
fig|400667.82.peg.1850	adeT	Gln300Pro	0	0.005125	0	0.004489	0	0.005125	AdeT	missense_variant	1978134	A	C	0	A	NODE_1_length_3909467_cov_533.478_ID_22129	AUO97b_01987	IN_REPEAT
fig|400667.82.peg.3821	-	Gln376Pro	0.005117	0.004596	0	0	0	0.005117	Secretory lipase precursor	missense_variant	10307	A	C	0	A	NODE_4_length_11379_cov_4089.89_ID_22135	AUO97b_03803	NOT
fig|400667.82.peg.3810	tonB	Thr548Thr	0	0	0	0	0.005087	0.005087	Outer membrane receptor proteins, mostly Fe transport	synonymous_variant	2659	A	C	0	A	NODE_4_length_11379_cov_4089.89_ID_22135	AUO97b_03792	NOT
fig|400667.82.peg.3820	-	Leu5Pro	0.005	0	0.004098	0	0	0.005	mRNA interferase RelE	missense_variant	8683	T	C	0	A	NODE_4_length_11379_cov_4089.89_ID_22135	AUO97b_03802	NOT
fig|400667.82.peg.3797	-	Gln136Arg	0	0	0	0.004964	0	0.004964	Transcriptional activator protein LysR	missense_variant	5265	T	C	0	A	NODE_3_length_13486_cov_4113.34_ID_22133	AUO97b_03809	IN_REPEAT
fig|400667.82.peg.3810	tonB	Arg689Arg	0	0	0.004963	0	0	0.004963	Outer membrane receptor proteins, mostly Fe transport	synonymous_variant	3080	A	C	0	A	NODE_4_length_11379_cov_4089.89_ID_22135	AUO97b_03792	NOT
fig|400667.82.peg.3810	tonB	Leu175Ser	0	0	0	0	0.004958	0.004958	Outer membrane receptor proteins, mostly Fe transport	missense_variant	1539	T	C	0	A	NODE_4_length_11379_cov_4089.89_ID_22135	AUO97b_03792	NOT
us_fig|400667.82.peg.3813<>ds_fig|400667.82.peg.3814	us_-<>ds_-		0	0	0	0.004914	0	0.004914	us_hypothetical protein<>ds_hypothetical protein	intergenic_region	4963	A	C	0	A	NODE_4_length_11379_cov_4089.89_ID_22135	us_AUO97b_03795<>ds_AUO97b_03796	NOT
us_fig|400667.82.peg.3818<>us_fig|400667.82.peg.3819	us_-<>us_-		0	0	0.004845	0	0	0.004845	us_hypothetical protein<>us_RelB/StbD replicon stabilization protein (antitoxin to RelE/StbE)	intergenic_region	8414	A	C	0	A	NODE_4_length_11379_cov_4089.89_ID_22135	us_AUO97b_03800<>us_AUO97b_03801	NOT
fig|400667.82.peg.3821	-	Ser373Ala	0	0	0	0.004032	0.004826	0.004826	Secretory lipase precursor	missense_variant	10297	T	G	0	A	NODE_4_length_11379_cov_4089.89_ID_22135	AUO97b_03803	NOT
fig|400667.82.peg.3821	-	Tyr127His	0	0	0	0	0.004818	0.004818	Secretory lipase precursor	missense_variant	9559	T	C	0	A	NODE_4_length_11379_cov_4089.89_ID_22135	AUO97b_03803	NOT
fig|400667.82.peg.3810	tonB	Thr762Thr	0	0	0.004779	0	0	0.004779	Outer membrane receptor proteins, mostly Fe transport	synonymous_variant	3301	A	C	0	A	NODE_4_length_11379_cov_4089.89_ID_22135	AUO97b_03792	NOT
fig|400667.82.peg.1848	-	Leu70Pro	0	0	0.004739	0.004766	0	0.004766	AdeT	missense_variant	1974834	T	C	0	A	NODE_1_length_3909467_cov_533.478_ID_22129	AUO97b_01985	IN_REPEAT
fig|400667.82.peg.3810	tonB	Leu255*	0	0	0	0	0.004754	0.004754	Outer membrane receptor proteins, mostly Fe transport	stop_gained	1779	T	G	0	A	NODE_4_length_11379_cov_4089.89_ID_22135	AUO97b_03792	NOT
fig|400667.82.peg.3816	repA	Ser18Ser	0	0.004741	0	0	0	0.004741	hypothetical protein	synonymous_variant	7118	A	G	0	A	NODE_4_length_11379_cov_4089.89_ID_22135	AUO97b_03798	NOT
fig|400667.82.peg.3810	tonB	His270Pro	0	0.004705	0.00387	0	0	0.004705	Outer membrane receptor proteins, mostly Fe transport	missense_variant	1824	A	C	0	A	NODE_4_length_11379_cov_4089.89_ID_22135	AUO97b_03792	NOT
fig|400667.82.peg.1852	-	Trp203Arg	0	0	0.004704	0	0	0.004704	Epoxide hydrolase-related protein	missense_variant	1978995	A	G	0	A	NODE_1_length_3909467_cov_533.478_ID_22129	AUO97b_01989	IN_REPEAT
fig|400667.82.peg.3821	-	His159Gln	0	0.0047	0	0	0	0.0047	Secretory lipase precursor	missense_variant	9657	T	G	0	A	NODE_4_length_11379_cov_4089.89_ID_22135	AUO97b_03803	NOT
us_fig|400667.82.peg.3813<>ds_fig|400667.82.peg.3814	us_-<>ds_-		0	0	0.004683	0	0	0.004683	us_hypothetical protein<>ds_hypothetical protein	intergenic_region	5611	T	G	0	A	NODE_4_length_11379_cov_4089.89_ID_22135	us_AUO97b_03795<>ds_AUO97b_03796	NOT
us_fig|400667.82.peg.3813<>ds_fig|400667.82.peg.3814	us_-<>ds_-		0	0	0.00466	0	0	0.00466	us_hypothetical protein<>ds_hypothetical protein	intergenic_region	5608	A	G	0	A	NODE_4_length_11379_cov_4089.89_ID_22135	us_AUO97b_03795<>ds_AUO97b_03796	NOT
fig|400667.82.peg.3816	repA	His163Pro	0	0	0.004646	0	0	0.004646	hypothetical protein	missense_variant	7552	A	C	0	A	NODE_4_length_11379_cov_4089.89_ID_22135	AUO97b_03798	NOT
fig|400667.82.peg.3798	-	Thr231Thr	0	0	0.00462	0.003335	0	0.00462	Diaminopimelate decarboxylase (EC 4.1.1.20)	synonymous_variant	6464	T	C	0	A	NODE_3_length_13486_cov_4113.34_ID_22133	AUO97b_03810	IN_REPEAT
fig|400667.82.peg.3810	tonB	Tyr615Tyr	0	0	0	0.004594	0	0.004594	Outer membrane receptor proteins, mostly Fe transport	synonymous_variant	2860	T	C	0	A	NODE_4_length_11379_cov_4089.89_ID_22135	AUO97b_03792	NOT
us_fig|400667.82.peg.1845<>ds_fig|400667.82.peg.1846	us_yqjA_1<>ds_-		0	0	0	0	0.004578	0.004578	us_DedA protein<>ds_Bis-ABC ATPase YheS	intergenic_region	1972274	A	C	0	A	NODE_1_length_3909467_cov_533.478_ID_22129	us_AUO97b_01982<>ds_AUO97b_01983	NOT
fig|400667.82.peg.1846	-	Lys192Lys	0	0.004577	0	0	0	0.004577	Bis-ABC ATPase YheS	synonymous_variant	1973794	T	C	0	A	NODE_1_length_3909467_cov_533.478_ID_22129	AUO97b_01983	IN_REPEAT
fig|400667.82.peg.3813	-	Leu94Leu	0.004552	0	0	0	0	0.004552	hypothetical protein	synonymous_variant	4633	A	G	0	A	NODE_4_length_11379_cov_4089.89_ID_22135	AUO97b_03795	NOT
fig|400667.82.peg.3815	repB	Lys294Lys	0	0	0	0	0.004552	0.004552	Replication protein	synonymous_variant	7003	A	G	0	A	NODE_4_length_11379_cov_4089.89_ID_22135	AUO97b_03797	NOT
fig|400667.82.peg.3811	-	Thr93Thr	0	0	0	0.004531	0	0.004531	hypothetical protein	synonymous_variant	3802	T	C	0	A	NODE_4_length_11379_cov_4089.89_ID_22135	AUO97b_03793	NOT
fig|400667.82.peg.3811	-	Phe206Cys	0	0	0.004493	0	0	0.004493	hypothetical protein	missense_variant	4140	T	G	0	A	NODE_4_length_11379_cov_4089.89_ID_22135	AUO97b_03793	NOT
fig|400667.82.peg.3810	tonB	Ala209Ala	0	0	0.003308	0.004474	0	0.004474	Outer membrane receptor proteins, mostly Fe transport	synonymous_variant	1642	T	C	0	A	NODE_4_length_11379_cov_4089.89_ID_22135	AUO97b_03792	NOT
fig|400667.82.peg.3810	tonB	Leu2Pro	0	0	0.004462	0	0	0.004462	Outer membrane receptor proteins, mostly Fe transport	missense_variant	1020	T	C	0	A	NODE_4_length_11379_cov_4089.89_ID_22135	AUO97b_03792	NOT
fig|400667.82.peg.3810	tonB	Ser744Ser	0	0.004462	0	0	0	0.004462	Outer membrane receptor proteins, mostly Fe transport	synonymous_variant	3247	A	G	0	A	NODE_4_length_11379_cov_4089.89_ID_22135	AUO97b_03792	NOT
fig|400667.82.peg.3810	tonB	Thr36Thr	0	0	0	0	0.004448	0.004448	Outer membrane receptor proteins, mostly Fe transport	synonymous_variant	1123	T	C	0	A	NODE_4_length_11379_cov_4089.89_ID_22135	AUO97b_03792	NOT
fig|400667.82.peg.3815	repB	Arg214Ser	0	0	0	0	0.004331	0.004331	Replication protein	missense_variant	6763	A	C	0	A	NODE_4_length_11379_cov_4089.89_ID_22135	AUO97b_03797	NOT
fig|400667.82.peg.3813	-	Asp57Ala	0	0	0	0	0.004308	0.004308	hypothetical protein	missense_variant	4743	T	G	0	A	NODE_4_length_11379_cov_4089.89_ID_22135	AUO97b_03795	NOT
fig|400667.82.peg.3815	repB	Leu20Leu	0	0	0	0.004303	0.003861	0.004303	Replication protein	synonymous_variant	6179	T	C	0	A	NODE_4_length_11379_cov_4089.89_ID_22135	AUO97b_03797	NOT
fig|400667.82.peg.3822	-	Asn96His	0	0.004257	0	0	0	0.004257	7-alpha-hydroxysteroid dehydrogenase (EC 1.1.1.159)	missense_variant	10763	A	C	0	A	NODE_4_length_11379_cov_4089.89_ID_22135	AUO97b_03804	NOT
fig|400667.82.peg.3810	tonB	Gln84Arg	0	0.004244	0	0	0.004179	0.004244	Outer membrane receptor proteins, mostly Fe transport	missense_variant	1266	A	G	0	A	NODE_4_length_11379_cov_4089.89_ID_22135	AUO97b_03792	NOT
fig|400667.82.peg.1846	-	Gln246del	0.004181	0.002904	0.002508	0.002196	0.004236	0.004236	Bis-ABC ATPase YheS	conservative_inframe_deletion	1973631	CTTG	C	0	A	NODE_1_length_3909467_cov_533.478_ID_22129	AUO97b_01983	IN_REPEAT
ds_fig|400667.82.peg.1849<>us_fig|400667.82.peg.1850	ds_-<>us_adeT		0.004224	0	0	0	0	0.004224	ds_AdeT<>us_AdeT	intergenic_region	1977201	CA	C	0	A	NODE_1_length_3909467_cov_533.478_ID_22129	ds_AUO97b_01986<>us_AUO97b_01987	IN_REPEAT
fig|400667.82.peg.3816	repA	Phe188Leu	0	0	0	0.004199	0.003033	0.004199	hypothetical protein	missense_variant	7628	T	G	0	A	NODE_4_length_11379_cov_4089.89_ID_22135	AUO97b_03798	NOT
fig|400667.82.peg.3808	apkA	Arg41Arg	0	0	0	0	0.004192	0.004192	hypothetical protein	synonymous_variant	419	A	C	0	A	NODE_4_length_11379_cov_4089.89_ID_22135	AUO97b_03790	NOT
ds_fig|400667.82.peg.3820<>us_fig|400667.82.peg.3821	ds_-<>us_-		0.004187	0	0	0	0	0.004187	ds_mRNA interferase RelE<>us_Secretory lipase precursor	intergenic_region	9126	A	G	0	A	NODE_4_length_11379_cov_4089.89_ID_22135	ds_AUO97b_03802<>us_AUO97b_03803	NOT
fig|400667.82.peg.3816	repA	Thr97Thr	0	0	0.004174	0	0	0.004174	hypothetical protein	synonymous_variant	7355	A	C	0	A	NODE_4_length_11379_cov_4089.89_ID_22135	AUO97b_03798	NOT
fig|400667.82.peg.3816	repA	Gly27Arg	0	0	0	0	0.004124	0.004124	hypothetical protein	missense_variant	7143	G	C	0	A	NODE_4_length_11379_cov_4089.89_ID_22135	AUO97b_03798	NOT
fig|400667.82.peg.3816	repA	Ser168Gly	0	0	0	0.003182	0.004121	0.004121	hypothetical protein	missense_variant	7566	A	G	0	A	NODE_4_length_11379_cov_4089.89_ID_22135	AUO97b_03798	NOT
fig|400667.82.peg.3821	-	Ala174Pro	0	0	0.004109	0	0	0.004109	Secretory lipase precursor	missense_variant	9700	G	C	0	A	NODE_4_length_11379_cov_4089.89_ID_22135	AUO97b_03803	NOT
fig|400667.82.peg.3808	apkA	Lys91Glu	0	0	0	0	0.004087	0.004087	hypothetical protein	missense_variant	569	A	G	0	A	NODE_4_length_11379_cov_4089.89_ID_22135	AUO97b_03790	NOT
fig|400667.82.peg.3821	-	Ser49Ser	0	0.004076	0	0	0	0.004076	Secretory lipase precursor	synonymous_variant	9327	T	G	0	A	NODE_4_length_11379_cov_4089.89_ID_22135	AUO97b_03803	NOT
fig|400667.82.peg.1846	-	Ala267Ala	0	0.004074	0.004043	0	0	0.004074	Bis-ABC ATPase YheS	synonymous_variant	1973569	A	G	0	A	NODE_1_length_3909467_cov_533.478_ID_22129	AUO97b_01983	IN_REPEAT
fig|400667.82.peg.3810	tonB	Thr534Thr	0	0	0	0	0.004062	0.004062	Outer membrane receptor proteins, mostly Fe transport	synonymous_variant	2617	A	C	0	A	NODE_4_length_11379_cov_4089.89_ID_22135	AUO97b_03792	NOT
fig|400667.82.peg.3811	-	Leu214Pro	0	0	0.00406	0	0	0.00406	hypothetical protein	missense_variant	4164	T	C	0	A	NODE_4_length_11379_cov_4089.89_ID_22135	AUO97b_03793	NOT
fig|400667.82.peg.3821	-	Gln352His	0	0	0.004057	0	0	0.004057	Secretory lipase precursor	missense_variant	10236	A	C	0	A	NODE_4_length_11379_cov_4089.89_ID_22135	AUO97b_03803	NOT
ds_fig|400667.82.peg.3821<>us_fig|400667.82.peg.3822	ds_-<>us_-		0	0	0	0	0.004025	0.004025	ds_Secretory lipase precursor<>us_7-alpha-hydroxysteroid dehydrogenase (EC 1.1.1.159)	intergenic_region	10415	A	G	0	A	NODE_4_length_11379_cov_4089.89_ID_22135	ds_AUO97b_03803<>us_AUO97b_03804	NOT
fig|400667.82.peg.1844	-	Gln81Arg	0	0	0.004002	0	0	0.004002	Soluble cytochrome b562	missense_variant	1971393	A	G	0	A	NODE_1_length_3909467_cov_533.478_ID_22129	AUO97b_01981	NOT
fig|400667.82.peg.3810	tonB	Lys777Lys	0	0	0	0	0.003976	0.003976	Outer membrane receptor proteins, mostly Fe transport	synonymous_variant	3346	A	G	0	A	NODE_4_length_11379_cov_4089.89_ID_22135	AUO97b_03792	NOT
fig|400667.82.peg.3815	repB	Thr63Thr	0	0	0	0.003192	0.00397	0.00397	Replication protein	synonymous_variant	6310	A	C	0	A	NODE_4_length_11379_cov_4089.89_ID_22135	AUO97b_03797	NOT
fig|400667.82.peg.1846	-	Ala291Ala	0	0	0.003939	0	0.002206	0.003939	Bis-ABC ATPase YheS	synonymous_variant	1973497	A	C	0	A	NODE_1_length_3909467_cov_533.478_ID_22129	AUO97b_01983	IN_REPEAT
fig|400667.82.peg.3810	tonB	Gln741Arg	0	0.003887	0	0	0	0.003887	Outer membrane receptor proteins, mostly Fe transport	missense_variant	3237	A	G	0	A	NODE_4_length_11379_cov_4089.89_ID_22135	AUO97b_03792	NOT
ds_fig|400667.82.peg.3817<>ds_fig|400667.82.peg.3818	ds_-<>ds_-		0	0	0	0.003857	0	0.003857	ds_hypothetical protein<>ds_hypothetical protein	intergenic_region	7983	A	G	0	A	NODE_4_length_11379_cov_4089.89_ID_22135	ds_AUO97b_03799<>ds_AUO97b_03800	NOT
fig|400667.82.peg.3822	-	Asn96Asp	0	0	0	0.003847	0	0.003847	7-alpha-hydroxysteroid dehydrogenase (EC 1.1.1.159)	missense_variant	10763	A	G	0	A	NODE_4_length_11379_cov_4089.89_ID_22135	AUO97b_03804	NOT
fig|400667.82.peg.3816	repA	Arg22Arg	0	0.003843	0	0	0.003432	0.003843	hypothetical protein	synonymous_variant	7130	A	G	0	A	NODE_4_length_11379_cov_4089.89_ID_22135	AUO97b_03798	NOT
fig|400667.82.peg.3815	repB	Thr63Pro	0	0	0	0	0.003782	0.003782	Replication protein	missense_variant	6308	A	C	0	A	NODE_4_length_11379_cov_4089.89_ID_22135	AUO97b_03797	NOT
fig|400667.82.peg.3821	-	Ala174Ala	0	0	0	0	0.003775	0.003775	Secretory lipase precursor	synonymous_variant	9702	T	C	0	A	NODE_4_length_11379_cov_4089.89_ID_22135	AUO97b_03803	NOT
fig|400667.82.peg.3822	-	Ala168Ala	0	0	0.003768	0	0	0.003768	7-alpha-hydroxysteroid dehydrogenase (EC 1.1.1.159)	synonymous_variant	10981	A	C	0	A	NODE_4_length_11379_cov_4089.89_ID_22135	AUO97b_03804	NOT
fig|400667.82.peg.3821	-	Gln182Gln	0	0	0.003763	0	0	0.003763	Secretory lipase precursor	synonymous_variant	9726	A	G	0	A	NODE_4_length_11379_cov_4089.89_ID_22135	AUO97b_03803	NOT
fig|400667.82.peg.3810	tonB	Met114Arg	0	0	0	0.003744	0	0.003744	Outer membrane receptor proteins, mostly Fe transport	missense_variant	1356	T	G	0	A	NODE_4_length_11379_cov_4089.89_ID_22135	AUO97b_03792	NOT
fig|400667.82.peg.3821	-	Pro98Pro	0	0	0.003717	0	0	0.003717	Secretory lipase precursor	synonymous_variant	9474	T	G	0	A	NODE_4_length_11379_cov_4089.89_ID_22135	AUO97b_03803	NOT
fig|400667.82.peg.3810	tonB	Leu592Arg	0	0	0	0	0.003715	0.003715	Outer membrane receptor proteins, mostly Fe transport	missense_variant	2790	T	G	0	A	NODE_4_length_11379_cov_4089.89_ID_22135	AUO97b_03792	NOT
fig|400667.82.peg.3822	-	Thr83Thr	0	0.003678	0	0	0	0.003678	7-alpha-hydroxysteroid dehydrogenase (EC 1.1.1.159)	synonymous_variant	10726	A	C	0	A	NODE_4_length_11379_cov_4089.89_ID_22135	AUO97b_03804	NOT
fig|400667.82.peg.3821	-	Met324Leu	0	0.00286	0.003668	0.003633	0.003068	0.003668	Secretory lipase precursor	missense_variant	10150	A	C	0	A	NODE_4_length_11379_cov_4089.89_ID_22135	AUO97b_03803	NOT
fig|400667.82.peg.3821	-	Pro364Pro	0	0	0	0.003476	0.003661	0.003661	Secretory lipase precursor	synonymous_variant	10272	A	G	0	A	NODE_4_length_11379_cov_4089.89_ID_22135	AUO97b_03803	NOT
fig|400667.82.peg.1846	-	Ala128Ala	0	0	0	0	0.003637	0.003637	Bis-ABC ATPase YheS	synonymous_variant	1973986	T	G	0	A	NODE_1_length_3909467_cov_533.478_ID_22129	AUO97b_01983	IN_REPEAT
ds_fig|400667.82.peg.3817<>ds_fig|400667.82.peg.3818	ds_-<>ds_-		0	0	0	0	0.003605	0.003605	ds_hypothetical protein<>ds_hypothetical protein	intergenic_region	7972	T	C	0	A	NODE_4_length_11379_cov_4089.89_ID_22135	ds_AUO97b_03799<>ds_AUO97b_03800	NOT
fig|400667.82.peg.1846	-	Leu169Ser	0	0	0	0	0.003595	0.003595	Bis-ABC ATPase YheS	missense_variant	1973864	A	G	0	A	NODE_1_length_3909467_cov_533.478_ID_22129	AUO97b_01983	IN_REPEAT
ds_fig|400667.82.peg.1851<>ds_fig|400667.82.peg.1852	ds_erpA<>ds_-		0	0	0	0	0.003589	0.003589	ds_Iron-sulfur cluster insertion protein ErpA<>ds_Epoxide hydrolase-related protein	intergenic_region	1978751	TA	T	0	A	NODE_1_length_3909467_cov_533.478_ID_22129	ds_AUO97b_01988<>ds_AUO97b_01989	IN_REPEAT
fig|400667.82.peg.3821	-	Gln339Arg	0	0.003577	0	0	0	0.003577	Secretory lipase precursor	missense_variant	10196	A	G	0	A	NODE_4_length_11379_cov_4089.89_ID_22135	AUO97b_03803	NOT
fig|400667.82.peg.3821	-	Ser282Pro	0	0	0.00355	0	0	0.00355	Secretory lipase precursor	missense_variant	10024	T	C	0	A	NODE_4_length_11379_cov_4089.89_ID_22135	AUO97b_03803	NOT
fig|400667.82.peg.3822	-	Ala47Ala	0.003532	0	0	0	0	0.003532	7-alpha-hydroxysteroid dehydrogenase (EC 1.1.1.159)	synonymous_variant	10618	A	G	0	A	NODE_4_length_11379_cov_4089.89_ID_22135	AUO97b_03804	NOT
fig|400667.82.peg.3810	tonB	Ser44Ser	0	0	0	0	0.003498	0.003498	Outer membrane receptor proteins, mostly Fe transport	synonymous_variant	1147	T	C	0	A	NODE_4_length_11379_cov_4089.89_ID_22135	AUO97b_03792	NOT
fig|400667.82.peg.3822	-	Asn62Asp	0	0	0	0.003478	0.002715	0.003478	7-alpha-hydroxysteroid dehydrogenase (EC 1.1.1.159)	missense_variant	10661	A	G	0	A	NODE_4_length_11379_cov_4089.89_ID_22135	AUO97b_03804	NOT
fig|400667.82.peg.1852	-	Gln118Arg	0	0	0.003477	0	0	0.003477	Epoxide hydrolase-related protein	missense_variant	1979249	T	C	0	A	NODE_1_length_3909467_cov_533.478_ID_22129	AUO97b_01989	IN_REPEAT
fig|400667.82.peg.1848	-	Lys194Arg	0	0	0	0	0.003472	0.003472	AdeT	missense_variant	1975206	A	G	0	A	NODE_1_length_3909467_cov_533.478_ID_22129	AUO97b_01985	IN_REPEAT
fig|400667.82.peg.3819	-	Lys15Arg	0	0	0	0.003463	0	0.003463	RelB/StbD replicon stabilization protein (antitoxin to RelE/StbE)	missense_variant	8478	A	G	0	A	NODE_4_length_11379_cov_4089.89_ID_22135	AUO97b_03801	NOT
fig|400667.82.peg.3821	-	Gln352Gln	0	0	0	0.003463	0.002661	0.003463	Secretory lipase precursor	synonymous_variant	10236	A	G	0	A	NODE_4_length_11379_cov_4089.89_ID_22135	AUO97b_03803	NOT
fig|400667.82.peg.3810	tonB	Ser659Ser	0	0.003425	0	0	0	0.003425	Outer membrane receptor proteins, mostly Fe transport	synonymous_variant	2992	T	C	0	A	NODE_4_length_11379_cov_4089.89_ID_22135	AUO97b_03792	NOT
fig|400667.82.peg.3805	-	Asn63fs	0	0	0.003422	0	0	0.003422	Antitoxin HigA	frameshift_variant	12421	AT	A	0	A	NODE_3_length_13486_cov_4113.34_ID_22133	AUO97b_03817	NOT
ds_fig|400667.82.peg.3821<>us_fig|400667.82.peg.3822	ds_-<>us_-		0	0	0	0	0.003357	0.003357	ds_Secretory lipase precursor<>us_7-alpha-hydroxysteroid dehydrogenase (EC 1.1.1.159)	intergenic_region	10420	T	G	0	A	NODE_4_length_11379_cov_4089.89_ID_22135	ds_AUO97b_03803<>us_AUO97b_03804	NOT
fig|400667.82.peg.3821	-	Gly73Gly	0	0	0	0.003312	0.002717	0.003312	Secretory lipase precursor	synonymous_variant	9399	A	G	0	A	NODE_4_length_11379_cov_4089.89_ID_22135	AUO97b_03803	NOT
ds_fig|400667.82.peg.1850<>us_fig|400667.82.peg.1851	ds_adeT<>us_erpA		0	0	0.003311	0	0	0.003311	ds_AdeT<>us_Iron-sulfur cluster insertion protein ErpA	intergenic_region	1978338	C	A	0	A	NODE_1_length_3909467_cov_533.478_ID_22129	ds_AUO97b_01987<>us_AUO97b_01988	IN_REPEAT
fig|400667.82.peg.3810	tonB	Lys497Arg	0	0	0	0	0.003302	0.003302	Outer membrane receptor proteins, mostly Fe transport	missense_variant	2505	A	G	0	A	NODE_4_length_11379_cov_4089.89_ID_22135	AUO97b_03792	NOT
fig|400667.82.peg.1848	-	Tyr14*	0	0	0	0.003299	0.002613	0.003299	AdeT	stop_gained	1974667	T	G	0	A	NODE_1_length_3909467_cov_533.478_ID_22129	AUO97b_01985	IN_REPEAT
fig|400667.82.peg.3821	-	Val145Ala	0	0	0	0	0.003289	0.003289	Secretory lipase precursor	missense_variant	9614	T	C	0	A	NODE_4_length_11379_cov_4089.89_ID_22135	AUO97b_03803	NOT
fig|400667.82.peg.3810	tonB	Thr214Thr	0	0	0	0	0.003205	0.003205	Outer membrane receptor proteins, mostly Fe transport	synonymous_variant	1657	T	C	0	A	NODE_4_length_11379_cov_4089.89_ID_22135	AUO97b_03792	NOT
fig|400667.82.peg.3822	-	Ile63Met	0	0	0.003199	0	0	0.003199	7-alpha-hydroxysteroid dehydrogenase (EC 1.1.1.159)	missense_variant	10666	A	G	0	A	NODE_4_length_11379_cov_4089.89_ID_22135	AUO97b_03804	NOT
fig|400667.82.peg.3821	-	Ile332Met	0	0	0.003194	0.002996	0	0.003194	Secretory lipase precursor	missense_variant	10176	T	G	0	A	NODE_4_length_11379_cov_4089.89_ID_22135	AUO97b_03803	NOT
fig|400667.82.peg.1849	-	Lys325Gln	0	0	0	0	0.003162	0.003162	AdeT	missense_variant	1976858	A	C	0	A	NODE_1_length_3909467_cov_533.478_ID_22129	AUO97b_01986	IN_REPEAT
fig|400667.82.peg.3821	-	Val205Val	0	0.003105	0	0	0.002018	0.003105	Secretory lipase precursor	synonymous_variant	9795	T	C	0	A	NODE_4_length_11379_cov_4089.89_ID_22135	AUO97b_03803	NOT
us_fig|400667.82.peg.3793<>us_fig|400667.82.peg.3794	us_-<>us_-		0	0.003051	0	0	0	0.003051	us_TraJ protein<>us_Replication protein	intergenic_region	1284	GT	G	0	A	NODE_3_length_13486_cov_4113.34_ID_22133	us_AUO97b_03805<>us_AUO97b_03806	IN_REPEAT
fig|400667.82.peg.1848	-	Ala77Ala	0	0	0	0	0.003046	0.003046	AdeT	synonymous_variant	1974856	A	G	0	A	NODE_1_length_3909467_cov_533.478_ID_22129	AUO97b_01985	IN_REPEAT
fig|400667.82.peg.3810	tonB	Ala532Ala	0	0	0	0	0.003029	0.003029	Outer membrane receptor proteins, mostly Fe transport	synonymous_variant	2611	A	C	0	A	NODE_4_length_11379_cov_4089.89_ID_22135	AUO97b_03792	NOT
fig|400667.82.peg.3793	-	Ser103fs	0	0	0	0.003027	0	0.003027	TraJ protein	frameshift_variant	963	GA	G	0	A	NODE_3_length_13486_cov_4113.34_ID_22133	AUO97b_03805	IN_REPEAT
fig|400667.82.peg.3810	tonB	Met566Thr	0	0	0	0	0.003012	0.003012	Outer membrane receptor proteins, mostly Fe transport	missense_variant	2712	T	C	0	A	NODE_4_length_11379_cov_4089.89_ID_22135	AUO97b_03792	NOT
fig|400667.82.peg.3808	apkA	Ala10fs	0	0	0.003008	0	0	0.003008	hypothetical protein	frameshift_variant	324	AG	A	0	A	NODE_4_length_11379_cov_4089.89_ID_22135	AUO97b_03790	NOT
fig|400667.82.peg.1853	anmK	Thr200Thr	0	0	0	0.002923	0	0.002923	Anhydro-N-acetylmuramic acid kinase (EC 2.7.1.170)	synonymous_variant	1980257	T	G	0	A	NODE_1_length_3909467_cov_533.478_ID_22129	AUO97b_01990	IN_REPEAT
us_fig|400667.82.peg.3804<>ds_fig|400667.82.peg.3805	us_-<>ds_-		0	0	0	0.002829	0	0.002829	us_hypothetical protein<>ds_Antitoxin HigA	intergenic_region	12238	G	GCTGTC	0	A	NODE_3_length_13486_cov_4113.34_ID_22133	us_AUO97b_03816<>ds_AUO97b_03817	NOT
fig|400667.82.peg.3815	repB	Asp51fs	0	0.002807	0	0	0	0.002807	Replication protein	frameshift_variant	6272	GA	G	0	A	NODE_4_length_11379_cov_4089.89_ID_22135	AUO97b_03797	NOT
fig|400667.82.peg.3797	-	Lys152fs	0	0	0	0	0.002697	0.002697	Transcriptional activator protein LysR	frameshift_variant	5216	CT	C	0	A	NODE_3_length_13486_cov_4113.34_ID_22133	AUO97b_03809	IN_REPEAT
fig|400667.82.peg.1846	-	Gln447Pro	0	0	0	0	0.0026	0.0026	Bis-ABC ATPase YheS	missense_variant	1973030	T	G	0	A	NODE_1_length_3909467_cov_533.478_ID_22129	AUO97b_01983	IN_REPEAT
fig|400667.82.peg.3815	repB	Lys311fs	0	0.002562	0	0	0	0.002562	Replication protein	frameshift_variant	7048	TA	T	0	P	NODE_4_length_11379_cov_4089.89_ID_22135	AUO97b_03797	NOT
fig|400667.82.peg.1843	gyrB	Ala649Ala	0	0	0.002552	0	0	0.002552	DNA gyrase subunit B (EC 5.99.1.3)	synonymous_variant	1970592	T	G	0	A	NODE_1_length_3909467_cov_533.478_ID_22129	AUO97b_01980	NOT
fig|400667.82.peg.1849	-	Leu240Ser	0	0	0	0	0.002486	0.002486	AdeT	missense_variant	1976604	T	C	0	A	NODE_1_length_3909467_cov_533.478_ID_22129	AUO97b_01986	IN_REPEAT
fig|400667.82.peg.3822	-	Gln109Arg	0	0	0	0.002414	0	0.002414	7-alpha-hydroxysteroid dehydrogenase (EC 1.1.1.159)	missense_variant	10803	A	G	0	A	NODE_4_length_11379_cov_4089.89_ID_22135	AUO97b_03804	NOT
fig|400667.82.peg.1846	-	Thr426Thr	0	0	0	0	0.002128	0.002128	Bis-ABC ATPase YheS	synonymous_variant	1973092	A	G	0	A	NODE_1_length_3909467_cov_533.478_ID_22129	AUO97b_01983	IN_REPEAT
fig|400667.82.peg.1843	gyrB	Leu522Ser	0	0	0	0	0.002075	0.002075	DNA gyrase subunit B (EC 5.99.1.3)	missense_variant	1970210	T	C	0	A	NODE_1_length_3909467_cov_533.478_ID_22129	AUO97b_01980	NOT
fig|400667.82.peg.1843	gyrB	Gln768Arg	0	0	0	0	0.002042	0.002042	DNA gyrase subunit B (EC 5.99.1.3)	missense_variant	1970948	A	G	0	A	NODE_1_length_3909467_cov_533.478_ID_22129	AUO97b_01980	NOT
fig|400667.82.peg.1846	-	Gln587Pro	0	0	0	0	0.002039	0.002039	Bis-ABC ATPase YheS	missense_variant	1972610	T	G	0	A	NODE_1_length_3909467_cov_533.478_ID_22129	AUO97b_01983	IN_REPEAT
fig|400667.82.peg.1843	gyrB	Asp427fs	0	0	0	0	0.001642	0.001642	DNA gyrase subunit B (EC 5.99.1.3)	frameshift_variant	1969918	GA	G	0	A	NODE_1_length_3909467_cov_533.478_ID_22129	AUO97b_01980	NOT
Filters applied: 1. Only acquired mutations: Category = "A"; 2. Maximal relative abundance (MAX) ≥ 25%
1 - In Category: "P" preexisting variant (present in unevolved strain, sample 5A); "A" - acquired variant

## Sheet: S1B
Supplementary Table S1B. Positions and relative abundance of IS-insertions detected by GWS of selected clones followed by iJump analysis
ID	Gene	Mutation	5F1	5F2	5F3	5F4	5F5	MAX	Annotation	Effect	5A	Category	Chromosome	Locus Tag
us_fig|400667.82.peg.1521<>ds_fig|400667.82.peg.1522	us_pgsA<>ds_-	ISAba11	0.7722	0.7145	0.7955	0.7832	0.9176	0.9627	us_CDP-diacylglycerol--glycerol-3-phosphate 3-phosphatidyltransferase (EC 2.7.8.5)<>ds_TesB-like acyl-CoA thioesterase 1	IS_insertion	0	A	NODE_1_length_3909467_cov_533.478_ID_22129	us_AUO97b_01660<>ds_AUO97b_01661
fig|400667.82.peg.3534	catM	ISAba1	0.8041	0.8849	0.8018	0.8203	0.7897	0.8849	Aromatic hydrocarbon utilization transcriptional regulator CatR (LysR family)	IS_insertion	0.4983	P	NODE_1_length_3909467_cov_533.478_ID_22129	AUO97b_03670
fig|400667.82.peg.1560	-	ISAba11	0	0	0	0.1458	0	0.1458	Putative DNA-binding protein	IS_insertion	0	A	NODE_1_length_3909467_cov_533.478_ID_22129	AUO97b_01699
fig|400667.82.peg.329	bla-oxa-256	ISAba1	0.0077	0.0027	0	0.0221	0	0.0221	Class D beta-lactamase (EC 3.5.2.6) => OXA-51 family, carbapenem-hydrolyzing	IS_insertion	0	A	NODE_1_length_3909467_cov_533.478_ID_22129	AUO97b_00469
fig|400667.82.peg.1560	-	ISAba12	0.0197	0	0	0	0	0.0197	Putative DNA-binding protein	IS_insertion	0	A	NODE_1_length_3909467_cov_533.478_ID_22129	AUO97b_01699
us_fig|400667.82.peg.328<>us_fig|400667.82.peg.329	us_-<>us_bla-oxa-256	ISAba1	0.0138	0.0161	0.0107	0.0084	0.0059	0.0161	us_Protein affecting phage T7 exclusion by the F plasmid<>us_Class D beta-lactamase (EC 3.5.2.6) => OXA-51 family, carbapenem-hydrolyzing	IS_insertion	0	A	NODE_1_length_3909467_cov_533.478_ID_22129	us_AUO97b_00468<>us_AUO97b_00469
us_fig|400667.82.peg.3106<>us_fig|400667.82.peg.3107	us_csuR<>us_csuA	ISAba12	0	0	0.0138	0	0	0.0138	us_Transcriptional regulator, AcrR family<>us_Sigma-fimbriae uncharacterized paralogous subunit	IS_insertion	0.0005	P	NODE_1_length_3909467_cov_533.478_ID_22129	us_AUO97b_03241<>us_AUO97b_03242
fig|400667.82.peg.1954	-	ISAba18	0	0.0083	0.003	0.0104	0.0048	0.0104	VgrG protein	IS_insertion	0	P	NODE_1_length_3909467_cov_533.478_ID_22129	AUO97b_02090
us_fig|400667.82.peg.350<>ds_fig|400667.82.peg.351	us_-<>ds_-	ISAba1	0	0.0098	0	0	0	0.0098	us_hypothetical protein<>ds_Phage integrase	IS_insertion	0	A	NODE_1_length_3909467_cov_533.478_ID_22129	us_AUO97b_00490<>ds_AUO97b_00491
fig|400667.82.peg.3391	adeN	ISAba11	0	0	0.0053	0.004	0	0.0093	Transcriptional regulator, AcrR family	IS_insertion	0	A	NODE_1_length_3909467_cov_533.478_ID_22129	AUO97b_03526
fig|400667.82.peg.1018	-	ISAba11	0.0084	0	0	0	0	0.0084	Phosphoglucomutase (EC 5.4.2.2) @ Phosphomannomutase (EC 5.4.2.8)	IS_insertion	0	A	NODE_1_length_3909467_cov_533.478_ID_22129	AUO97b_01158
fig|400667.82.peg.22	-	ISAba11	0	0	0	0	0.0075	0.0075	Catalase-like heme-binding protein	IS_insertion	0	A	NODE_1_length_3909467_cov_533.478_ID_22129	AUO97b_00162
fig|400667.82.peg.355	yebC	ISAba1	0.0045	0	0.0064	0.0028	0	0.0064	Probable transcriptional regulatory protein YebC	IS_insertion	0	A	NODE_1_length_3909467_cov_533.478_ID_22129	AUO97b_00495
fig|400667.82.peg.2949	barA	ISAba11	0	0	0.0056	0	0	0.0056	Transport ATP-binding protein CydCD	IS_insertion	0	A	NODE_1_length_3909467_cov_533.478_ID_22129	AUO97b_03084
fig|400667.82.peg.1149	bfmS	ISAba11	0	0.0023	0	0	0.0042	0.0042	Two-component system sensor histidine kinase	IS_insertion	0	A	NODE_1_length_3909467_cov_533.478_ID_22129	AUO97b_01289
ds_fig|400667.82.peg.2924<>us_fig|400667.82.peg.2925	ds_-<>us_-	ISAba1	0	0	0	0.0037	0	0.0037	ds_Ornithine utilization regulator<>us_MoeA	IS_insertion	0	A	NODE_1_length_3909467_cov_533.478_ID_22129	ds_AUO97b_03059<>us_AUO97b_03060
fig|400667.82.peg.207	glcB	ISAba11	0	0	0.0028	0	0	0.0028	Malate synthase G (EC 2.3.3.9)	IS_insertion	0	A	NODE_1_length_3909467_cov_533.478_ID_22129	AUO97b_00347
fig|400667.82.peg.2770	-	ISAba12	0	0.0022	0	0	0	0.0022	Mobile element protein	IS_insertion	0.0471	P	NODE_1_length_3909467_cov_533.478_ID_22129	AUO97b_02905
Filters applied: 1. Only acquired mutations: Category = "A"; 2. Maximal relative abundance (MAX) ≥ 15%
1 - In Category: "P" preexisting variant (present in unevolved strain, sample 5A); "A" - acquired variant

## Sheet: S1C
Supplementary Table S1C. Copy number variants detected by GWS of selected clones
ID	Gene	Annotation	Start	End	5F1	5F2	5F3	5F4	5F5	MAX	5A	maxdev	sd	Genome	Locus Tag
fig|400667.82.peg.3653	-	putative DNA binding protein	472	810	0.13	0.24	0.28	0.16	0.13	0.28	1	6.69231	0.42638	NODE_2_length_148137_cov_371.33_ID_22131	AUO97b_00001
fig|400667.82.peg.3654	-	hypothetical protein	852	2576	0.16	0.21	0.29	0.22	0.18	0.29	1.01	5.25	0.422583	NODE_2_length_148137_cov_371.33_ID_22131	AUO97b_00002
fig|400667.82.peg.3655	-	hypothetical protein	2732	3397	0.07	0.27	0.45	0.18	0.1	0.45	0.96	13.2857	0.420772	NODE_2_length_148137_cov_371.33_ID_22131	AUO97b_00003
fig|400667.82.peg.3656	-	hypothetical protein	4176	5552	0.13	0.28	0.25	0.24	0.32	0.32	0.98	6.69231	0.409556	NODE_2_length_148137_cov_371.33_ID_22131	AUO97b_00004
fig|400667.82.peg.3657	-	Probably methylase/helicase	5567	11527	0.16	0.21	0.23	0.18	0.16	0.23	0.98	5.25	0.432061	NODE_2_length_148137_cov_371.33_ID_22131	AUO97b_00005
fig|400667.82.peg.3658	-	hypothetical protein	11541	13592	0.15	0.22	0.27	0.2	0.22	0.27	0.99	5.66667	0.422394	NODE_2_length_148137_cov_371.33_ID_22131	AUO97b_00006
fig|400667.82.peg.3659	-	hypothetical protein	14087	14659	0.12	0.34	0.28	0.23	0.34	0.34	1.03	7.33333	0.414464	NODE_2_length_148137_cov_371.33_ID_22131	AUO97b_00007
fig|400667.82.peg.3660	-	Predicted cell-wall-anchored protein SasA (LPXTG motif)	14677	15723	0.28	0.19	0.39	0.23	0.17	0.39	0.93	4.88235	0.389365	NODE_2_length_148137_cov_371.33_ID_22131	AUO97b_00008
fig|400667.82.peg.3661	-	hypothetical protein	15731	16492	0.21	0.28	0.37	0.12	0.27	0.37	0.99	7.33333	0.414604	NODE_2_length_148137_cov_371.33_ID_22131	AUO97b_00009
fig|400667.82.peg.3662	-	Dehydrogenases with different specificities (related to short-chain alcohol dehydrogenases)	16493	17620	0.04	0.3	0.34	0.21	0.19	0.34	0.93	24	0.410104	NODE_2_length_148137_cov_371.33_ID_22131	AUO97b_00010
fig|400667.82.peg.3663	-	hypothetical protein	17623	18756	0.04	0.19	0.26	0.2	0.24	0.26	0.98	24	0.434358	NODE_2_length_148137_cov_371.33_ID_22131	AUO97b_00011
fig|400667.82.peg.3664	-	hypothetical protein	18880	22614	0.22	0.21	0.2	0.21	0.19	0.22	0.99	4.26316	0.42212	NODE_2_length_148137_cov_371.33_ID_22131	AUO97b_00012
fig|400667.82.peg.3665	-	hypothetical protein	22820	23014	0.17	0.23	0.29	0.2	0.45	0.45	1.02	4.88235	0.405348	NODE_2_length_148137_cov_371.33_ID_22131	AUO97b_00013
fig|400667.82.peg.3666	-	hypothetical protein	23068	23721	0.1	0.24	0.24	0.09	0.25	0.25	1.06	10.1111	0.455462	NODE_2_length_148137_cov_371.33_ID_22131	AUO97b_00014
fig|400667.82.peg.3667	-	hypothetical protein	24364	24855	0.08	0.09	0.06	0.14	0.12	0.14	0.99	15.6667	0.484918	NODE_2_length_148137_cov_371.33_ID_22131	AUO97b_00015
fig|400667.82.peg.3668	-	hypothetical protein	24886	26379	0.11	0.36	0.28	0.26	0.14	0.36	1.01	8.09091	0.439961	NODE_2_length_148137_cov_371.33_ID_22131	AUO97b_00016
fig|400667.82.peg.3669	-	hypothetical protein	26383	26880	0.25	0.13	0.5	0.22	0.06	0.5	0.99	15.6667	0.4407	NODE_2_length_148137_cov_371.33_ID_22131	AUO97b_00017
fig|400667.82.peg.3670	-	hypothetical protein	26922	27491	0.17	0.2	0.26	0.22	0.15	0.26	1.01	5.66667	0.431949	NODE_2_length_148137_cov_371.33_ID_22131	AUO97b_00018
fig|400667.82.peg.3671	-	hypothetical protein	27825	30479	0.22	0.17	0.24	0.31	0.28	0.31	0.97	4.88235	0.407217	NODE_2_length_148137_cov_371.33_ID_22131	AUO97b_00019
fig|400667.82.peg.3672	-	hypothetical protein	30531	30890	0	0.1	0.2	0.08	0.36	0.36	1.03	999	0.470924	NODE_2_length_148137_cov_371.33_ID_22131	AUO97b_00020
fig|400667.82.peg.3673	-	Peptidase, M23/M37 family	31163	32998	0.04	0.23	0.13	0.16	0.16	0.23	0.97	24	0.448486	NODE_2_length_148137_cov_371.33_ID_22131	AUO97b_00021
fig|400667.82.peg.3674	-	hypothetical protein	33013	33354	0.37	0.12	0.39	0.26	0.29	0.39	1.01	7.33333	0.382974	NODE_2_length_148137_cov_371.33_ID_22131	AUO97b_00022
fig|400667.82.peg.3675	-	hypothetical protein	33368	33763	0.23	0.06	0.3	0.14	0.18	0.3	0.91	15.6667	0.399784	NODE_2_length_148137_cov_371.33_ID_22131	AUO97b_00023
fig|400667.82.peg.3676	-	hypothetical protein	33774	34034	0.12	0.24	0.31	0.08	0.09	0.31	0.95	11.5	0.410255	NODE_2_length_148137_cov_371.33_ID_22131	AUO97b_00024
fig|400667.82.peg.3677	-	hypothetical protein	34058	35716	0.08	0.32	0.25	0.31	0.13	0.32	1.02	11.5	0.420154	NODE_2_length_148137_cov_371.33_ID_22131	AUO97b_00025
fig|400667.82.peg.3678	-	Error-prone repair protein UmuD	35998	36501	0.31	0.47	0.25	0.31	0.27	0.47	0.99	3	0.359752	NODE_2_length_148137_cov_371.33_ID_22131	AUO97b_00026
fig|400667.82.peg.3679	-	Error-prone, lesion bypass DNA polymerase V (UmuC)	36498	37793	0.19	0.34	0.39	0.26	0.33	0.39	0.93	4.26316	0.360815	NODE_2_length_148137_cov_371.33_ID_22131	AUO97b_00027
fig|400667.82.peg.3680	-	Tiorf34 protein	38001	38996	0.12	0.2	0.18	0.12	0.13	0.2	0.98	7.33333	0.445676	NODE_2_length_148137_cov_371.33_ID_22131	AUO97b_00028
fig|400667.82.peg.3681	-	Chromosome (plasmid) partitioning protein ParB	39052	39933	0.35	0.17	0.24	0.26	0.34	0.35	1.03	4.88235	0.406056	NODE_2_length_148137_cov_371.33_ID_22131	AUO97b_00029
fig|400667.82.peg.3682	-	Chromosome (plasmid) partitioning protein ParA	39937	40821	0.22	0.29	0.38	0.14	0.23	0.38	1.05	6.14286	0.41474	NODE_2_length_148137_cov_371.33_ID_22131	AUO97b_00030
fig|400667.82.peg.3683	-	hypothetical protein	40955	41602	0.12	0.31	0.27	0.26	0.26	0.31	1.06	7.33333	0.419224	NODE_2_length_148137_cov_371.33_ID_22131	AUO97b_00031
fig|400667.82.peg.3684	-	hypothetical protein	41619	42227	0.17	0.07	0.28	0.16	0.21	0.28	1.03	13.2857	0.446015	NODE_2_length_148137_cov_371.33_ID_22131	AUO97b_00032
fig|400667.82.peg.3685	-	hypothetical protein	42220	43188	0.3	0.27	0.18	0.19	0.14	0.3	1	6.14286	0.418843	NODE_2_length_148137_cov_371.33_ID_22131	AUO97b_00033
fig|400667.82.peg.3686	-	hypothetical protein	43198	44055	0.08	0.41	0.27	0.26	0.2	0.41	1.01	11.5	0.404733	NODE_2_length_148137_cov_371.33_ID_22131	AUO97b_00034
fig|400667.82.peg.3687	-	Thiol:disulfide interchange protein DsbG precursor	44077	45021	0.18	0.25	0.2	0.27	0.21	0.27	0.97	4.55556	0.398901	NODE_2_length_148137_cov_371.33_ID_22131	AUO97b_00035
fig|400667.82.peg.3688	-	IcmP protein	45103	46473	0.32	0.27	0.24	0.18	0.25	0.32	1	4.55556	0.399845	NODE_2_length_148137_cov_371.33_ID_22131	AUO97b_00036
fig|400667.82.peg.3689	-	hypothetical protein	46492	47241	0.2	0.22	0.38	0.16	0.19	0.38	0.96	5.25	0.404545	NODE_2_length_148137_cov_371.33_ID_22131	AUO97b_00037
fig|400667.82.peg.3690	stbA	StbA protein	47255	48313	0.06	0.24	0.32	0.25	0.09	0.32	1.03	15.6667	0.435809	NODE_2_length_148137_cov_371.33_ID_22131	AUO97b_00038
fig|400667.82.peg.3691	pilT_1	Twitching motility protein PilT	48598	49887	0.14	0.23	0.38	0.37	0.17	0.38	0.97	6.14286	0.403883	NODE_2_length_148137_cov_371.33_ID_22131	AUO97b_00039
fig|400667.82.peg.3692	traI	DotC protein	49900	50718	0.28	0.15	0.34	0.23	0.13	0.34	0.98	6.69231	0.413528	NODE_2_length_148137_cov_371.33_ID_22131	AUO97b_00040
fig|400667.82.peg.3693	-	hypothetical protein	50760	51230	0.25	0.13	0.12	0.03	0.2	0.25	0.97	32.3333	0.460154	NODE_2_length_148137_cov_371.33_ID_22131	AUO97b_00041
fig|400667.82.peg.3694	resP	Phage integrase	52168	54072	0.12	0.26	0.24	0.32	0.19	0.32	1.01	7.33333	0.411463	NODE_2_length_148137_cov_371.33_ID_22131	AUO97b_00042
fig|400667.82.peg.3695	-	hypothetical protein	54303	54563	0.11	0.16	0.18	0.07	0.06	0.18	0.9	15.6667	0.430309	NODE_2_length_148137_cov_371.33_ID_22131	AUO97b_00043
fig|400667.82.peg.3696	-	hypothetical protein	54701	54904	0.66	0.21	0.29	0.31	0.36	0.66	0.99	3.7619	0.359085	NODE_2_length_148137_cov_371.33_ID_22131	AUO97b_00044
fig|400667.82.peg.3697	-	hypothetical protein	55028	55330	0.46	0.31	0.18	0.33	0.25	0.46	0.94	4.55556	0.357885	NODE_2_length_148137_cov_371.33_ID_22131	AUO97b_00045
fig|400667.82.peg.3698	-	hypothetical protein	55508	55657	0.17	0.14	0.04	0.26	0.14	0.26	1.01	24	0.448071	NODE_2_length_148137_cov_371.33_ID_22131	AUO97b_00046
fig|400667.82.peg.3699	-	hypothetical protein	56321	56614	0.41	0.35	0.07	0.23	0.16	0.41	1.01	13.2857	0.421719	NODE_2_length_148137_cov_371.33_ID_22131	AUO97b_00047
fig|400667.82.peg.3700	traM	IncI1 plasmid conjugative transfer protein TraM	56632	57348	0.41	0.16	0.18	0.23	0.29	0.41	0.94	5.25	0.38761	NODE_2_length_148137_cov_371.33_ID_22131	AUO97b_00048
fig|400667.82.peg.3701	-	IncI1 plasmid conjugative transfer protein TraN	57366	58496	0.29	0.3	0.25	0.25	0.17	0.3	0.94	4.88235	0.383757	NODE_2_length_148137_cov_371.33_ID_22131	AUO97b_00049
fig|400667.82.peg.3702	-	IcmE protein	58505	60136	0.2	0.29	0.33	0.19	0.32	0.33	0.98	4.26316	0.390319	NODE_2_length_148137_cov_371.33_ID_22131	AUO97b_00050
fig|400667.82.peg.3703	-	hypothetical protein	60161	61015	0.12	0.29	0.18	0.28	0.23	0.29	1	7.33333	0.421476	NODE_2_length_148137_cov_371.33_ID_22131	AUO97b_00051
fig|400667.82.peg.3704	-	hypothetical protein	61054	61632	0.19	0.21	0.19	0.42	0.17	0.42	0.91	4.88235	0.387357	NODE_2_length_148137_cov_371.33_ID_22131	AUO97b_00052
fig|400667.82.peg.3705	-	hypothetical protein	61737	62156	0	0.18	0.3	0.14	0.16	0.3	0.96	999	0.448399	NODE_2_length_148137_cov_371.33_ID_22131	AUO97b_00053
fig|400667.82.peg.3706	-	hypothetical protein	62427	62993	0.08	0.27	0.29	0.29	0.2	0.29	0.98	11.5	0.403462	NODE_2_length_148137_cov_371.33_ID_22131	AUO97b_00054
fig|400667.82.peg.3707	-	hypothetical protein	63005	64012	0.09	0.2	0.22	0.2	0.15	0.22	1.03	10.1111	0.457445	NODE_2_length_148137_cov_371.33_ID_22131	AUO97b_00055
fig|400667.82.peg.3708	-	hypothetical protein	64029	67301	0.22	0.28	0.31	0.23	0.22	0.31	0.98	3.54545	0.394286	NODE_2_length_148137_cov_371.33_ID_22131	AUO97b_00056
fig|400667.82.peg.3709	-	hypothetical protein	67365	67775	0.17	0.21	0.11	0.35	0.07	0.35	0.98	13.2857	0.421551	NODE_2_length_148137_cov_371.33_ID_22131	AUO97b_00057
fig|400667.82.peg.3710	-	hypothetical protein	67883	67996	0.25	0.1	0.22	0.36	0.32	0.36	1.04	9	0.407908	NODE_2_length_148137_cov_371.33_ID_22131	AUO97b_00058
fig|400667.82.peg.3711	-	hypothetical protein	68064	70520	0.25	0.24	0.24	0.27	0.12	0.27	0.93	7.33333	0.396267	NODE_2_length_148137_cov_371.33_ID_22131	AUO97b_00059
fig|400667.82.peg.3712	-	hypothetical protein	71844	72008	0.33	0.28	0.2	0.17	0.24	0.33	1.08	4.88235	0.441816	NODE_2_length_148137_cov_371.33_ID_22131	AUO97b_00060
fig|400667.82.peg.3713	-	hypothetical protein	72134	72763	0.12	0.17	0.4	0.34	0.26	0.4	1.03	7.33333	0.416014	NODE_2_length_148137_cov_371.33_ID_22131	AUO97b_00061
fig|400667.82.peg.3714	-	Nuclease (SNase-like) precursor	72804	73265	0	0.13	0.26	0.18	0.13	0.26	0.99	999	0.445903	NODE_2_length_148137_cov_371.33_ID_22131	AUO97b_00062
fig|400667.82.peg.3715	-	hypothetical protein	73294	73560	0	0.3	0.35	0.18	0.09	0.35	0.96	999	0.419177	NODE_2_length_148137_cov_371.33_ID_22131	AUO97b_00063
fig|400667.82.peg.3716	-	hypothetical protein	73553	73993	0.2	0.17	0.32	0.29	0.14	0.32	0.96	6.14286	0.415025	NODE_2_length_148137_cov_371.33_ID_22131	AUO97b_00064
fig|400667.82.peg.3717	-	DNA primase, phage associated	74858	76372	0.18	0.28	0.28	0.29	0.19	0.29	0.99	4.55556	0.394674	NODE_2_length_148137_cov_371.33_ID_22131	AUO97b_00065
fig|400667.82.peg.3718	-	hypothetical protein	76829	77254	0.07	0.21	0.47	0.1	0.27	0.47	0.99	13.2857	0.406112	NODE_2_length_148137_cov_371.33_ID_22131	AUO97b_00066
fig|400667.82.peg.3719	-	hypothetical protein	78172	78903	0.26	0.19	0.3	0.34	0.23	0.34	0.97	4.26316	0.381235	NODE_2_length_148137_cov_371.33_ID_22131	AUO97b_00067
fig|400667.82.peg.3720	-	hypothetical protein	78890	79717	0.12	0.31	0.34	0.23	0.19	0.34	0.97	7.33333	0.406032	NODE_2_length_148137_cov_371.33_ID_22131	AUO97b_00068
fig|400667.82.peg.3721	-	hypothetical protein	79698	80027	0.13	0.34	0.12	0.2	0.16	0.34	1.04	7.33333	0.458353	NODE_2_length_148137_cov_371.33_ID_22131	AUO97b_00069
fig|400667.82.peg.3722	-	hypothetical protein	80152	80286	0	0.17	0.18	0.05	0.09	0.18	0.98	999	0.458285	NODE_2_length_148137_cov_371.33_ID_22131	AUO97b_00070
fig|400667.82.peg.3723	-	hypothetical protein	80327	80662	0.08	0.3	0.18	0.13	0.18	0.3	0.97	11.5	0.434911	NODE_2_length_148137_cov_371.33_ID_22131	AUO97b_00071
fig|400667.82.peg.3724	-	hypothetical protein	80694	81605	0.08	0.16	0.24	0.35	0.27	0.35	1	11.5	0.425804	NODE_2_length_148137_cov_371.33_ID_22131	AUO97b_00072
fig|400667.82.peg.3725	-	hypothetical protein	81921	83024	0.22	0.29	0.26	0.19	0.16	0.29	0.93	5.25	0.405644	NODE_2_length_148137_cov_371.33_ID_22131	AUO97b_00073
fig|400667.82.peg.3726	topA_2	IncQ plasmid conjugative transfer protein TraB	83198	85459	0.18	0.21	0.31	0.18	0.14	0.31	0.95	6.14286	0.405003	NODE_2_length_148137_cov_371.33_ID_22131	AUO97b_00074
fig|400667.82.peg.3727	-	hypothetical protein	85657	85863	0.11	0.21	0.2	0.17	0.06	0.21	1.01	15.6667	0.454125	NODE_2_length_148137_cov_371.33_ID_22131	AUO97b_00075
fig|400667.82.peg.3728	-	Glycine dehydrogenase [decarboxylating] (glycine cleavage system P protein) (EC 1.4.4.2)	85912	86316	0.2	0.13	0.18	0.27	0.27	0.27	1.01	6.69231	0.435571	NODE_2_length_148137_cov_371.33_ID_22131	AUO97b_00076
fig|400667.82.peg.3729	orf4b	hypothetical protein	86526	88313	0.1	0.19	0.23	0.21	0.13	0.23	1	9	0.450676	NODE_2_length_148137_cov_371.33_ID_22131	AUO97b_00077
fig|400667.82.peg.3730	-	Ferrous iron transporter-associated protein FeoA	88654	88887	0.11	0.26	0.09	0.14	0.09	0.26	0.78	10.1111	0.363903	NODE_2_length_148137_cov_371.33_ID_22131	AUO97b_00078
fig|400667.82.peg.3731	-	Ferrous iron transporter FeoB	88884	90731	0.27	0.24	0.29	0.27	0.17	0.29	0.91	4.88235	0.378086	NODE_2_length_148137_cov_371.33_ID_22131	AUO97b_00079
fig|400667.82.peg.3732	-	Transcriptional regulator, ArsR family	90912	91283	0.08	0.33	0.18	0.26	0.25	0.33	0.92	11.5	0.371728	NODE_2_length_148137_cov_371.33_ID_22131	AUO97b_00080
fig|400667.82.peg.3733	-	Putative sodium-dependent transporter	91321	92283	0.05	0.19	0.18	0.31	0.18	0.31	0.9	19	0.418384	NODE_2_length_148137_cov_371.33_ID_22131	AUO97b_00081
fig|400667.82.peg.3734	-	FIGfam110555	92529	93443	0.15	0.18	0.24	0.29	0.14	0.29	0.91	6.14286	0.401853	NODE_2_length_148137_cov_371.33_ID_22131	AUO97b_00082
fig|400667.82.peg.3737	-	FIGfam110555	94966	95286	0.08	0.3	0.48	0.08	0.38	0.48	0.92	11.5	0.415171	NODE_2_length_148137_cov_371.33_ID_22131	AUO97b_00085
fig|400667.82.peg.3738	-	Mll9366 protein	95264	96274	0.23	0.22	0.34	0.24	0.26	0.34	0.89	3.54545	0.357578	NODE_2_length_148137_cov_371.33_ID_22131	AUO97b_00086
fig|400667.82.peg.3739	tniB	TniB NTP-binding protein	96406	97128	0.04	0.1	0.24	0.32	0.09	0.32	0.94	24	0.423741	NODE_2_length_148137_cov_371.33_ID_22131	AUO97b_00087
fig|400667.82.peg.3740	-	hypothetical protein	97261	97437	0.22	0.14	0.18	0.34	0.09	0.34	0.94	10.1111	0.392685	NODE_2_length_148137_cov_371.33_ID_22131	AUO97b_00088
fig|400667.82.peg.3741	-	Integrase	97428	98729	0.23	0.26	0.23	0.2	0.15	0.26	0.94	5.66667	0.395079	NODE_2_length_148137_cov_371.33_ID_22131	AUO97b_00089
fig|400667.82.peg.3742	repA	Replication protein RepA	99103	99930	0.18	0.29	0.28	0.2	0.22	0.29	0.96	4.55556	0.393758	NODE_2_length_148137_cov_371.33_ID_22131	AUO97b_00090
fig|400667.82.peg.3743	-	Replication protein RepC	99917	100798	0.11	0.26	0.35	0.26	0.3	0.35	0.96	8.09091	0.38859	NODE_2_length_148137_cov_371.33_ID_22131	AUO97b_00091
fig|400667.82.peg.3744	-	hypothetical protein	101493	101624	0.17	0.05	0.47	0.17	0.33	0.47	0.9	19	0.343376	NODE_2_length_148137_cov_371.33_ID_22131	AUO97b_00092
fig|400667.82.peg.3745	-	IS, phage, Tn	101831	102019	0	0.23	0.26	0.14	0.3	0.3	0.97	999	0.421161	NODE_2_length_148137_cov_371.33_ID_22131	AUO97b_00093
fig|400667.82.peg.3746	trbJ	Conjugative transfer protein TrbJ	102088	102939	0.23	0.27	0.46	0.4	0.3	0.46	0.95	3.34783	0.335269	NODE_2_length_148137_cov_371.33_ID_22131	AUO97b_00094
fig|400667.82.peg.3747	trbL	Conjugative transfer protein TrbL	103073	104626	0.23	0.24	0.33	0.22	0.23	0.33	1	3.54545	0.396335	NODE_2_length_148137_cov_371.33_ID_22131	AUO97b_00095
fig|400667.82.peg.3748	-	hypothetical protein	104943	105167	0.33	0.23	0.2	0.27	0.18	0.33	0.93	4.55556	0.364961	NODE_2_length_148137_cov_371.33_ID_22131	AUO97b_00096
fig|400667.82.peg.3749	arsB	Arsenical-resistance protein ACR3	105522	106589	0.23	0.17	0.56	0.27	0.2	0.56	0.97	4.88235	0.376865	NODE_2_length_148137_cov_371.33_ID_22131	AUO97b_00097
fig|400667.82.peg.3750	-	Arsenate reductase (EC 1.20.4.4) thioredoxin-coupled, LMWP family	106586	107092	0.28	0.22	0.39	0.19	0.18	0.39	1.06	4.55556	0.422219	NODE_2_length_148137_cov_371.33_ID_22131	AUO97b_00098
fig|400667.82.peg.3751	-	Arsenic resistance protein ArsH	107089	107856	0.13	0.24	0.2	0.14	0.16	0.24	0.98	6.69231	0.429173	NODE_2_length_148137_cov_371.33_ID_22131	AUO97b_00099
fig|400667.82.peg.3752	-	plasmid replication and transfer functions	108333	109070	0.1	0.3	0.31	0.22	0.23	0.31	1.02	9	0.40305	NODE_2_length_148137_cov_371.33_ID_22131	AUO97b_00100
fig|400667.82.peg.3753	ISCR2	Mobile element protein	109502	110995	0.14	0.26	0.15	0.24	0.15	0.26	0.94	6.14286	0.408414	NODE_2_length_148137_cov_371.33_ID_22131	AUO97b_00101
fig|400667.82.peg.3754	folP	Dihydropteroate synthase type-2 (EC 2.5.1.15) @ Sulfonamide resistance protein	111560	112426	4.34	3.13	4.3	2.69	2.66	4.34	1.18	3.34	1.36179	NODE_2_length_148137_cov_371.33_ID_22131	AUO97b_00102
fig|400667.82.peg.3757	tniB	TniB NTP-binding protein	113805	113975	0.41	0.45	0.39	0.36	0.5	0.5	0.89	1.77778	0.272574	NODE_2_length_148137_cov_371.33_ID_22131	AUO97b_00105
fig|400667.82.peg.3758	tniAb	TniA putative transposase	113980	115890	0.66	0.93	0.69	0.96	0.91	0.96	0.96	0.515152	0.115609	NODE_2_length_148137_cov_371.33_ID_22131	AUO97b_00106
fig|400667.82.peg.3759	tniCb	FIGfam050825	115891	116601	0.41	0.3	0.43	0.63	0.49	0.63	0.93	2.33333	0.277253	NODE_2_length_148137_cov_371.33_ID_22131	AUO97b_00107
fig|400667.82.peg.3760	-	hypothetical protein	116913	117182	0.06	0.09	0.38	0.17	0.21	0.38	0.93	15.6667	0.406812	NODE_2_length_148137_cov_371.33_ID_22131	AUO97b_00108
fig|400667.82.peg.3761	-	hypothetical protein	117236	117592	0.54	0.23	0.2	0.15	0.16	0.54	0.9	5.66667	0.371647	NODE_2_length_148137_cov_371.33_ID_22131	AUO97b_00109
fig|400667.82.peg.3762	-	hypothetical protein	117638	117955	0.12	0.1	0.11	0.26	0.32	0.32	0.44	9	0.182926	NODE_2_length_148137_cov_371.33_ID_22131	AUO97b_00110
fig|400667.82.peg.3763	int	Site-specific tyrosine recombinase XerC	118162	119094	0.05	0.15	0.22	0.28	0.14	0.28	0.91	19	0.404063	NODE_2_length_148137_cov_371.33_ID_22131	AUO97b_00111
fig|400667.82.peg.3764	-	hypothetical protein	119195	119422	0.12	0.38	0.18	0.36	0.38	0.38	0.94	7.33333	0.360139	NODE_2_length_148137_cov_371.33_ID_22131	AUO97b_00112
fig|400667.82.peg.3765	-	Predicted kinase	119423	120925	0.31	0.24	0.25	0.3	0.25	0.31	0.93	3.16667	0.362687	NODE_2_length_148137_cov_371.33_ID_22131	AUO97b_00113
fig|400667.82.peg.3766	-	FinQ	121010	122173	0.07	0.19	0.23	0.14	0.19	0.23	0.94	13.2857	0.411302	NODE_2_length_148137_cov_371.33_ID_22131	AUO97b_00114
fig|400667.82.peg.3767	-	hypothetical protein	122194	122775	0.19	0.2	0.19	0.19	0.17	0.2	1.01	4.88235	0.414126	NODE_2_length_148137_cov_371.33_ID_22131	AUO97b_00115
fig|400667.82.peg.3768	orf4	hypothetical protein	123062	124858	6.17	6.6	5.39	5.48	5.81	6.6	1.25	5.6	2.53474	NODE_2_length_148137_cov_371.33_ID_22131	AUO97b_00116
fig|400667.82.peg.3769	sup	Sulfate permease	125153	126640	9.21	7.23	7.32	8.56	8.42	9.21	1.23	8.21	3.73786	NODE_2_length_148137_cov_371.33_ID_22131	AUO97b_00117
fig|400667.82.peg.3770	uspA	UspA-related nucleotide-binding protein	126653	127504	9.02	7.31	6.95	6.87	7.19	9.02	1.27	8.02	3.36562	NODE_2_length_148137_cov_371.33_ID_22131	AUO97b_00118
fig|400667.82.peg.3771	-	hypothetical protein	127944	128315	7.13	7.58	5.41	8.96	6.77	8.96	1.33	7.96	3.24863	NODE_2_length_148137_cov_371.33_ID_22131	AUO97b_00119
fig|400667.82.peg.3772	-	hypothetical protein	128424	128543	4.97	6.88	9.3	4.55	7.26	9.3	1.3	8.3	3.12119	NODE_2_length_148137_cov_371.33_ID_22131	AUO97b_00120
fig|400667.82.peg.3773	-	FIGfam110555	128690	130120	7.49	7.05	7.6	6.99	7.76	7.76	1.26	6.76	3.30143	NODE_2_length_148137_cov_371.33_ID_22131	AUO97b_00121
fig|400667.82.peg.3774	-	Mll9366 protein	130113	131228	5.49	5.9	5.82	6.92	7.25	7.25	1.22	6.25	2.77338	NODE_2_length_148137_cov_371.33_ID_22131	AUO97b_00122
fig|400667.82.peg.3775	tniB	TniB NTP-binding protein	131258	132178	7.46	6.25	7.64	8.75	8.32	8.75	1.17	7.75	3.51553	NODE_2_length_148137_cov_371.33_ID_22131	AUO97b_00123
fig|400667.82.peg.3776	tniAb	TniA putative transposase	132183	134093	8.33	7.7	7	8.42	8.8	8.8	1.2	7.8	3.68963	NODE_2_length_148137_cov_371.33_ID_22131	AUO97b_00124
fig|400667.82.peg.3778	tniCb	FIGfam050825	135458	135910	6.36	4.76	4.18	5.47	4.86	6.36	1.1	5.36	2.21612	NODE_2_length_148137_cov_371.33_ID_22131	AUO97b_00126
fig|400667.82.peg.3779	-	hypothetical protein	136100	136438	0.36	0.29	0.46	0.23	0.22	0.46	0.9	3.54545	0.327422	NODE_2_length_148137_cov_371.33_ID_22131	AUO97b_00127
fig|400667.82.peg.3780	-	hypothetical protein	136442	138556	0.22	0.22	0.23	0.16	0.27	0.27	0.93	5.25	0.387249	NODE_2_length_148137_cov_371.33_ID_22131	AUO97b_00128
fig|400667.82.peg.3781	yfgC_2	Zn-dependent protease with chaperone function PA4632	138718	139512	0.26	0.19	0.3	0.2	0.17	0.3	0.95	4.88235	0.392755	NODE_2_length_148137_cov_371.33_ID_22131	AUO97b_00129
fig|400667.82.peg.3782	-	Transcriptional regulator, AcrR family	139971	140528	0.17	0.32	0.33	0.23	0.06	0.33	0.95	15.6667	0.399861	NODE_2_length_148137_cov_371.33_ID_22131	AUO97b_00130
fig|400667.82.peg.3783	-	hypothetical protein	140552	140878	0.21	0.19	0.26	0.23	0.09	0.26	0.99	10.1111	0.42074	NODE_2_length_148137_cov_371.33_ID_22131	AUO97b_00131
fig|400667.82.peg.3784	-	hypothetical protein	141027	141923	0.15	0.31	0.31	0.17	0.21	0.31	0.93	5.66667	0.386146	NODE_2_length_148137_cov_371.33_ID_22131	AUO97b_00132
fig|400667.82.peg.3785	-	hypothetical protein	142045	142410	0.17	0.18	0.16	0.14	0.14	0.18	0.92	6.14286	0.418452	NODE_2_length_148137_cov_371.33_ID_22131	AUO97b_00133
fig|400667.82.peg.3786	-	hypothetical protein	142753	142869	0.25	0.07	0.22	0.15	0.32	0.32	0.93	13.2857	0.417614	NODE_2_length_148137_cov_371.33_ID_22131	AUO97b_00134
fig|400667.82.peg.3787	-	Transcriptional regulator, AcrR family	142922	143491	0.19	0.13	0.07	0.2	0.24	0.24	0.91	13.2857	0.43399	NODE_2_length_148137_cov_371.33_ID_22131	AUO97b_00135
fig|400667.82.peg.3788	-	hypothetical protein	144221	145012	0.13	0.36	0.24	0.15	0.13	0.36	0.93	6.69231	0.412535	NODE_2_length_148137_cov_371.33_ID_22131	AUO97b_00136
fig|400667.82.peg.3789	-	hypothetical protein	145077	146459	0.17	0.22	0.26	0.18	0.19	0.26	0.9	4.88235	0.379916	NODE_2_length_148137_cov_371.33_ID_22131	AUO97b_00137
fig|400667.82.peg.3790	-	hypothetical protein	146532	146945	0.4	0.17	0.21	0.06	0.2	0.4	0.94	24	0.410556	NODE_2_length_148137_cov_371.33_ID_22131	AUO97b_00138
fig|400667.82.peg.3791	-	hypothetical protein	147175	147288	0.41	0.03	0.22	0.2	0.23	0.41	0.85	32.3333	0.369063	NODE_2_length_148137_cov_371.33_ID_22131	AUO97b_00139
fig|400667.82.peg.3792	-	Mobile element protein	147860	148051	0.28	0.16	0.15	0.07	0.15	0.28	0.64	13.2857	0.243945	NODE_2_length_148137_cov_371.33_ID_22131	AUO97b_00140
fig|400667.82.peg.1	-	hypothetical protein	34	336	0.56	0.51	0.53	0.52	0.5	0.56	0.36	4	0.12705	NODE_1_length_3909467_cov_533.478_ID_22129	AUO97b_00141
fig|400667.82.peg.2	-	phage replication protein Cri	352	1578	0.71	0.7	0.69	0.62	0.64	0.71	0.44	8.09091	0.213639	NODE_1_length_3909467_cov_533.478_ID_22129	AUO97b_00142
fig|400667.82.peg.3	-	helix-turn-helix family protein	1724	2098	0.44	0.5	0.45	0.41	0.42	0.5	0.47	999	0.182264	NODE_1_length_3909467_cov_533.478_ID_22129	AUO97b_00143
fig|400667.82.peg.4	-	hypothetical protein	2218	2475	0.59	0.49	0.44	0.56	0.49	0.59	0.43	999	0.198398	NODE_1_length_3909467_cov_533.478_ID_22129	AUO97b_00144
fig|400667.82.peg.5	-	hypothetical protein	3236	3493	0.56	0.58	0.69	0.48	0.49	0.69	0.32	999	0.220952	NODE_1_length_3909467_cov_533.478_ID_22129	AUO97b_00145
fig|400667.82.peg.6	-	Zona occludens toxin-like phage protein	3506	4720	0.58	0.55	0.61	0.57	0.52	0.61	0.35	999	0.213512	NODE_1_length_3909467_cov_533.478_ID_22129	AUO97b_00146
fig|400667.82.peg.7	-	hypothetical protein	4724	5065	0.52	0.5	0.54	0.58	0.49	0.58	0.35	999	0.196977	NODE_1_length_3909467_cov_533.478_ID_22129	AUO97b_00147
fig|400667.82.peg.8	-	hypothetical protein	5065	6561	0.51	0.52	0.5	0.53	0.53	0.53	0.33	999	0.19467	NODE_1_length_3909467_cov_533.478_ID_22129	AUO97b_00148
fig|400667.82.peg.9	-	hypothetical protein	6822	7073	0.44	0.5	0.52	0.48	0.55	0.55	0.35	999	0.188574	NODE_1_length_3909467_cov_533.478_ID_22129	AUO97b_00149
fig|400667.82.peg.10	-	hypothetical protein	7570	7872	0.88	0.94	0.91	0.82	0.99	0.99	0.49	4.55556	0.297334	NODE_1_length_3909467_cov_533.478_ID_22129	AUO97b_00150
fig|400667.82.peg.11	-	phage replication protein Cri	7888	9114	0.72	0.75	0.74	0.7	0.75	0.75	0.44	8.09091	0.238967	NODE_1_length_3909467_cov_533.478_ID_22129	AUO97b_00151
fig|400667.82.peg.12	-	helix-turn-helix family protein	9260	9634	0.42	0.46	0.45	0.46	0.43	0.46	0.47	999	0.179768	NODE_1_length_3909467_cov_533.478_ID_22129	AUO97b_00152
fig|400667.82.peg.13	-	hypothetical protein	9754	10011	0.52	0.54	0.63	0.53	0.52	0.63	0.43	999	0.206613	NODE_1_length_3909467_cov_533.478_ID_22129	AUO97b_00153
fig|400667.82.peg.14	hifA	Fimbrial protein	11996	12514	0.76	0.8	0.74	0.83	0.82	0.83	0.63	999	0.294918	NODE_1_length_3909467_cov_533.478_ID_22129	AUO97b_00154
fig|400667.82.peg.15	fimC_1	P pilus assembly protein, chaperone PapD	12601	13335	0.88	0.8	0.89	0.85	0.85	0.89	0.7	999	0.31992	NODE_1_length_3909467_cov_533.478_ID_22129	AUO97b_00155
fig|400667.82.peg.16	-	outer membrane usher protein precursor	13394	15952	1.06	1.09	1.12	1.07	1.07	1.12	0.67	999	0.408512	NODE_1_length_3909467_cov_533.478_ID_22129	AUO97b_00156
fig|400667.82.peg.17	-	Fimbrial adhesin	15949	16098	1.16	1.14	1.29	1.19	1.12	1.29	0.65	999	0.452068	NODE_1_length_3909467_cov_533.478_ID_22129	AUO97b_00157
fig|400667.82.peg.18	-	fimbrial adhesin precursor	16117	16977	0.89	0.89	0.92	0.83	0.83	0.92	0.68	999	0.325956	NODE_1_length_3909467_cov_533.478_ID_22129	AUO97b_00158
fig|400667.82.peg.19	-	hypothetical protein	17262	18044	0.97	1.01	0.96	0.93	1	1.01	0.64	999	0.364811	NODE_1_length_3909467_cov_533.478_ID_22129	AUO97b_00159
fig|400667.82.peg.20	-	S-(hydroxymethyl)glutathione dehydrogenase (EC 1.1.1.284)	18102	19211	0.96	1.05	1.18	1.1	1.16	1.18	0.63	999	0.418458	NODE_1_length_3909467_cov_533.478_ID_22129	AUO97b_00160
fig|400667.82.peg.21	-	Phage capsid and scaffold	19441	21312	0.95	1.07	0.99	1.05	1.04	1.07	0.66	999	0.383747	NODE_1_length_3909467_cov_533.478_ID_22129	AUO97b_00161
fig|400667.82.peg.22	-	Catalase-like heme-binding protein	21495	22658	0.87	0.98	1.07	1.02	1.01	1.07	0.65	999	0.37301	NODE_1_length_3909467_cov_533.478_ID_22129	AUO97b_00162
fig|400667.82.peg.23	-	FIG00350165: hypothetical protein	22736	23101	0.76	0.67	0.62	0.48	0.46	0.76	0.72	999	0.277914	NODE_1_length_3909467_cov_533.478_ID_22129	AUO97b_00163
fig|400667.82.peg.24	-	hypothetical protein	23914	24381	0.7	0.77	0.78	0.77	0.77	0.78	0.71	999	0.289944	NODE_1_length_3909467_cov_533.478_ID_22129	AUO97b_00164
fig|400667.82.peg.25	-	Cardiolipin synthase (EC 2.7.8.-) phosphatidylethanolamine-utilizing, bacterial type ClsC	24846	26372	0.88	0.99	0.99	1	0.95	1	0.65	999	0.359975	NODE_1_length_3909467_cov_533.478_ID_22129	AUO97b_00165
fig|400667.82.peg.26	-	G:T/U mismatch-specific uracil/thymine DNA-glycosylase (EC 3.2.2.27)	26381	26968	0.52	0.6	0.57	0.57	0.61	0.61	0.67	999	0.247724	NODE_1_length_3909467_cov_533.478_ID_22129	AUO97b_00166
fig|400667.82.peg.27	-	FIG00350577: hypothetical protein	27135	27371	0.25	0.36	0.25	0.3	0.31	0.36	0.76	999	0.274057	NODE_1_length_3909467_cov_533.478_ID_22129	AUO97b_00167
fig|400667.82.peg.28	-	FIG00351524: hypothetical protein	27625	27801	0.49	0.48	0.41	0.43	0.4	0.49	0.74	999	0.272814	NODE_1_length_3909467_cov_533.478_ID_22129	AUO97b_00168
fig|400667.82.peg.29	-	Microsomal dipeptidase (EC 3.4.13.19)	28384	29436	0.86	0.89	0.94	0.87	0.87	0.94	0.63	999	0.330033	NODE_1_length_3909467_cov_533.478_ID_22129	AUO97b_00169
fig|400667.82.peg.30	pqqE	Coenzyme PQQ synthesis protein E	29453	30607	0.82	0.93	0.95	0.9	0.93	0.95	0.64	999	0.338905	NODE_1_length_3909467_cov_533.478_ID_22129	AUO97b_00170
fig|400667.82.peg.31	pqqD	Coenzyme PQQ synthesis protein D	30604	30888	1.08	1.22	1.33	1.17	1.12	1.33	0.7	999	0.455771	NODE_1_length_3909467_cov_533.478_ID_22129	AUO97b_00171
fig|400667.82.peg.32	pqqC	Pyrroloquinoline-quinone synthase (EC 1.3.3.11)	30885	31643	0.96	1.12	1.08	1.07	1.03	1.12	0.64	999	0.399236	NODE_1_length_3909467_cov_533.478_ID_22129	AUO97b_00172
fig|400667.82.peg.33	pqqB	Coenzyme PQQ synthesis protein B	31652	32563	0.86	0.99	0.99	0.94	0.97	0.99	0.67	999	0.355878	NODE_1_length_3909467_cov_533.478_ID_22129	AUO97b_00173
fig|400667.82.peg.34	pqqA	Coenzyme PQQ synthesis protein A	32639	32770	0.96	1.05	0.97	1.08	1.03	1.08	0.7	999	0.379138	NODE_1_length_3909467_cov_533.478_ID_22129	AUO97b_00174
fig|400667.82.peg.35	ppk1	Polyphosphate kinase (EC 2.7.4.1)	32937	35012	0.85	0.85	0.82	0.82	0.88	0.88	0.67	999	0.314562	NODE_1_length_3909467_cov_533.478_ID_22129	AUO97b_00175
fig|400667.82.peg.36	-	hypothetical protein	35296	35415	0.98	1.12	1.1	0.97	1.06	1.12	0.69	999	0.395456	NODE_1_length_3909467_cov_533.478_ID_22129	AUO97b_00176
fig|400667.82.peg.37	-	5'-nucleotidase (EC 3.1.3.5)	35366	37099	0.75	0.88	0.83	0.83	0.87	0.88	0.65	999	0.311109	NODE_1_length_3909467_cov_533.478_ID_22129	AUO97b_00177
fig|400667.82.peg.38	-	FIG00351880: hypothetical protein	37167	37568	0.76	0.87	0.76	0.81	0.77	0.87	0.68	999	0.299336	NODE_1_length_3909467_cov_533.478_ID_22129	AUO97b_00178
fig|400667.82.peg.39	entB	Isochorismatase (EC 3.3.2.1) of siderophore biosynthesis	38095	38736	1.06	1.14	1.2	1.15	1.22	1.22	0.63	999	0.443181	NODE_1_length_3909467_cov_533.478_ID_22129	AUO97b_00179
fig|400667.82.peg.40	-	2,3-dihydro-2,3-dihydroxybenzoate dehydrogenase (EC 1.3.1.28)	38809	39579	0.82	0.97	1.05	1.03	1.07	1.07	0.63	999	0.377176	NODE_1_length_3909467_cov_533.478_ID_22129	AUO97b_00180
fig|400667.82.peg.41	-	Molybdenum ABC transporter ATP-binding protein ModC	39939	40529	0.87	0.85	0.85	0.81	0.92	0.92	0.66	999	0.321069	NODE_1_length_3909467_cov_533.478_ID_22129	AUO97b_00181
fig|400667.82.peg.42	modB	Molybdenum ABC transporter permease protein ModB	40564	41184	0.75	0.73	0.74	0.79	0.79	0.79	0.63	999	0.283879	NODE_1_length_3909467_cov_533.478_ID_22129	AUO97b_00182
fig|400667.82.peg.43	modA	Molybdenum ABC transporter, substrate-binding protein ModA	41253	42038	0.88	0.88	0.95	0.87	0.93	0.95	0.69	999	0.336749	NODE_1_length_3909467_cov_533.478_ID_22129	AUO97b_00183
fig|400667.82.peg.44	-	DNA-binding domain of ModE	42227	42577	0.72	0.87	0.89	0.87	0.93	0.93	0.66	999	0.322369	NODE_1_length_3909467_cov_533.478_ID_22129	AUO97b_00184
fig|400667.82.peg.45	antA	Benzoate 1,2-dioxygenase alpha subunit (EC 1.14.12.10)	42800	44215	1.13	1.17	1.16	1.12	1.12	1.17	0.65	999	0.439098	NODE_1_length_3909467_cov_533.478_ID_22129	AUO97b_00185
fig|400667.82.peg.46	antB	Anthranilate dioxygenase small subunit	44218	44709	1.01	1.21	1.18	1.12	1.14	1.21	0.65	999	0.435896	NODE_1_length_3909467_cov_533.478_ID_22129	AUO97b_00186
fig|400667.82.peg.47	antC	benzoate dioxygenase, ferredoxin reductase component	44721	45749	0.92	0.96	0.98	0.96	1.02	1.02	0.64	2.22581	0.253079	NODE_1_length_3909467_cov_533.478_ID_22129	AUO97b_00187
fig|400667.82.peg.48	-	benABC operon transcriptional activator BenR	46199	47257	0.78	0.76	0.8	0.74	0.79	0.8	0.63	0.666667	0.07367	NODE_1_length_3909467_cov_533.478_ID_22129	AUO97b_00188
fig|400667.82.peg.49	-	Protein involved in meta-pathway of phenol degradation	47314	48261	0.64	0.79	0.73	0.71	0.76	0.79	0.63	0.724138	0.0670549	NODE_1_length_3909467_cov_533.478_ID_22129	AUO97b_00189
fig|400667.82.peg.50	c1-hpah_1	Nitrilotriacetate monooxygenase component B (EC 1.14.13.-)	48315	48845	0.84	0.84	0.86	0.81	0.89	0.89	0.62	0.923077	0.138203	NODE_1_length_3909467_cov_533.478_ID_22129	AUO97b_00190
fig|400667.82.peg.51	-	putative oxygenase subunit	48874	50112	1.05	1.07	1.16	1.07	1.07	1.16	0.64	0.785714	0.247809	NODE_1_length_3909467_cov_533.478_ID_22129	AUO97b_00191
fig|400667.82.peg.52	-	Oxidoreductase, short-chain dehydrogenase/reductase family	50156	50941	1.08	1.13	1.14	1.08	1.14	1.14	0.6	0.694915	0.258626	NODE_1_length_3909467_cov_533.478_ID_22129	AUO97b_00192
fig|400667.82.peg.53	-	Dienelactone hydrolase family protein	50954	52204	1.08	1.11	1.1	1.05	1.1	1.11	0.62	0.612903	0.236593	NODE_1_length_3909467_cov_533.478_ID_22129	AUO97b_00193
fig|400667.82.peg.54	-	4-hydroxybenzoate transporter	52534	53877	0.85	0.91	0.91	0.82	0.91	0.91	0.6	0.886792	0.160392	NODE_1_length_3909467_cov_533.478_ID_22129	AUO97b_00194
fig|400667.82.peg.55	-	Transcriptional regulator	53945	54910	0.85	0.91	0.83	0.87	0.88	0.91	0.69	0.538462	0.0959261	NODE_1_length_3909467_cov_533.478_ID_22129	AUO97b_00195
fig|400667.82.peg.56	-	3-hydroxybutyrate dehydrogenase (EC 1.1.1.30)	55262	56047	0.86	0.9	1.01	0.93	1	1.01	0.63	0.612903	0.155072	NODE_1_length_3909467_cov_533.478_ID_22129	AUO97b_00196
fig|400667.82.peg.57	-	D-beta-hydroxybutyrate permease	56081	57502	0.9	0.94	0.96	0.92	0.96	0.96	0.68	0.587302	0.143	NODE_1_length_3909467_cov_533.478_ID_22129	AUO97b_00197
fig|400667.82.peg.58	-	hypothetical protein	57969	58385	0.66	0.63	0.68	0.69	0.66	0.69	0.66	0.612903	0.0325017	NODE_1_length_3909467_cov_533.478_ID_22129	AUO97b_00198
fig|400667.82.peg.59	-	Transcriptional regulator, AcrR family	58487	59101	0.74	0.76	0.74	0.71	0.7	0.76	0.64	0.587302	0.0418004	NODE_1_length_3909467_cov_533.478_ID_22129	AUO97b_00199
fig|400667.82.peg.60	-	FIG00351389: hypothetical protein	59211	59465	1.02	1.04	0.94	0.99	0.92	1.04	0.68	0.470588	0.144644	NODE_1_length_3909467_cov_533.478_ID_22129	AUO97b_00200
fig|400667.82.peg.61	-	FIG00351389: hypothetical protein	59444	59611	0.89	1.06	0.87	0.9	0.96	1.06	0.67	0.492537	0.134022	NODE_1_length_3909467_cov_533.478_ID_22129	AUO97b_00201
fig|400667.82.peg.62	-	Chromosome segregation ATPases	59814	60641	0.64	0.66	0.58	0.69	0.66	0.69	0.7	0.724138	0.0434218	NODE_1_length_3909467_cov_533.478_ID_22129	AUO97b_00202
fig|400667.82.peg.63	-	hypothetical protein	60983	61228	0.84	0.76	0.79	0.78	0.73	0.84	0.69	0.449275	0.0490825	NODE_1_length_3909467_cov_533.478_ID_22129	AUO97b_00203
fig|400667.82.peg.64	-	LysR family transcriptional regulator near succinyl-CoA:3-ketoacid-coenzyme A transferase	61376	62257	0.7	0.79	0.81	0.74	0.8	0.81	0.68	0.538462	0.0561006	NODE_1_length_3909467_cov_533.478_ID_22129	AUO97b_00204
fig|400667.82.peg.65	-	Succinyl-CoA:3-ketoacid-coenzyme A transferase subunit A (EC 2.8.3.5)	62503	63207	0.84	0.87	0.84	0.76	0.88	0.88	0.65	0.694915	0.108334	NODE_1_length_3909467_cov_533.478_ID_22129	AUO97b_00205
fig|400667.82.peg.66	scoB	Acyl-CoA:acetate CoA-transferase, beta subunit (EC 2.8.3.8)	63209	63850	0.89	0.78	0.79	0.78	0.88	0.89	0.63	0.694915	0.106096	NODE_1_length_3909467_cov_533.478_ID_22129	AUO97b_00206
fig|400667.82.peg.67	-	Short-chain fatty acids transporter	63967	65376	0.95	0.92	0.94	0.89	0.93	0.95	0.66	0.587302	0.139219	NODE_1_length_3909467_cov_533.478_ID_22129	AUO97b_00207
fig|400667.82.peg.68	-	3-ketoacyl-CoA thiolase (EC 2.3.1.16) @ Acetyl-CoA acetyltransferase (EC 2.3.1.9)	65442	66614	0.75	0.87	0.82	0.8	0.82	0.87	0.62	0.639344	0.101238	NODE_1_length_3909467_cov_533.478_ID_22129	AUO97b_00208
fig|400667.82.peg.69	syrM1_1	Transcriptional regulator, LysR family	66675	67505	0.82	0.87	0.82	0.78	0.81	0.87	0.66	0.5625	0.0831209	NODE_1_length_3909467_cov_533.478_ID_22129	AUO97b_00209
fig|400667.82.peg.70	yjiE	Transcriptional regulator, LysR family	67809	68705	0.68	0.74	0.65	0.73	0.74	0.74	0.69	0.538462	0.033303	NODE_1_length_3909467_cov_533.478_ID_22129	AUO97b_00210
fig|400667.82.peg.71	-	FIG00352393: hypothetical protein	69483	69710	0.85	0.79	0.77	0.78	0.84	0.85	0.72	0.515152	0.0672309	NODE_1_length_3909467_cov_533.478_ID_22129	AUO97b_00211
fig|400667.82.peg.72	-	hypothetical protein	69796	69981	0.56	0.65	0.64	0.64	0.74	0.74	0.71	0.785714	0.0786477	NODE_1_length_3909467_cov_533.478_ID_22129	AUO97b_00212
fig|400667.82.peg.73	aspA	Aspartate ammonia-lyase (EC 4.3.1.1)	70395	71813	0.84	0.97	0.93	0.91	0.94	0.97	0.68	0.470588	0.121266	NODE_1_length_3909467_cov_533.478_ID_22129	AUO97b_00213
fig|400667.82.peg.74	-	Ferrichrome-iron receptor	71870	74080	1.19	1.22	1.11	1.15	1.15	1.22	0.63	0.587302	0.264197	NODE_1_length_3909467_cov_533.478_ID_22129	AUO97b_00214
fig|400667.82.peg.75	kgtP_1	dicarboxylic acid transporter PcaT	74599	75885	0.82	0.83	0.82	0.76	0.83	0.83	0.6	0.724138	0.100027	NODE_1_length_3909467_cov_533.478_ID_22129	AUO97b_00215
fig|400667.82.peg.76	-	FIG028220: hypothetical protein co-occurring with HEAT repeat protein	75925	76206	0.96	1.06	0.96	0.9	0.97	1.06	0.65	0.694915	0.171236	NODE_1_length_3909467_cov_533.478_ID_22129	AUO97b_00216
fig|400667.82.peg.77	-	HEAT repeat-containing protein	76190	77188	1.01	1.11	1.04	1.01	1.06	1.11	0.67	0.5625	0.189866	NODE_1_length_3909467_cov_533.478_ID_22129	AUO97b_00217
fig|400667.82.peg.78	tauB_2	Organosulfonate ABC transporter ATP-binding protein	77185	78024	0.81	0.88	0.76	0.79	0.87	0.88	0.61	0.639344	0.102841	NODE_1_length_3909467_cov_533.478_ID_22129	AUO97b_00218
fig|400667.82.peg.79	-	Organosulfonate ABC transporter permease protein	78026	78703	1.06	0.96	1	0.96	1.01	1.06	0.64	0.5625	0.183546	NODE_1_length_3909467_cov_533.478_ID_22129	AUO97b_00219
fig|400667.82.peg.80	-	Organosulfonate ABC transporter substrate-binding protein	78915	80345	0.71	0.81	0.79	0.8	0.83	0.83	0.63	0.639344	0.0838397	NODE_1_length_3909467_cov_533.478_ID_22129	AUO97b_00220
fig|400667.82.peg.81	-	Adenylylsulfate reductase beta-subunit (EC 1.8.99.2)	80365	80610	1.03	1.15	1.22	1.19	1.17	1.22	0.64	0.612903	0.25951	NODE_1_length_3909467_cov_533.478_ID_22129	AUO97b_00221
fig|400667.82.peg.82	-	Adenylylsulfate reductase alpha-subunit (EC 1.8.99.2)	80631	82364	1.02	1.07	1.07	1.09	1.16	1.16	0.64	0.612903	0.228573	NODE_1_length_3909467_cov_533.478_ID_22129	AUO97b_00222
fig|400667.82.peg.83	-	Putative alkanesulfonate metabolism utilization regulator	82393	83136	0.86	0.89	0.96	0.92	0.97	0.97	0.69	0.538462	0.12428	NODE_1_length_3909467_cov_533.478_ID_22129	AUO97b_00223
fig|400667.82.peg.84	chr	Chromate transport protein ChrA	83378	84727	0.73	0.74	0.74	0.77	0.79	0.79	0.63	0.754386	0.0697267	NODE_1_length_3909467_cov_533.478_ID_22129	AUO97b_00224
fig|400667.82.peg.85	azoR	FMN-dependent NADH-azoreductase (EC 1.7.1.6)	84811	85419	1.1	1.14	1.13	1.17	1.09	1.17	0.66	0.538462	0.235831	NODE_1_length_3909467_cov_533.478_ID_22129	AUO97b_00225
fig|400667.82.peg.86	hxlR_2	Transcriptional regulator, HxlR family	85683	85910	1.13	1.13	1.17	1.03	1.11	1.17	0.62	0.612903	0.246698	NODE_1_length_3909467_cov_533.478_ID_22129	AUO97b_00226
fig|400667.82.peg.87	-	Transcriptional regulator, AraC family	85907	86761	0.96	0.98	1.07	1.02	1.03	1.07	0.63	0.612903	0.193757	NODE_1_length_3909467_cov_533.478_ID_22129	AUO97b_00227
fig|400667.82.peg.88	-	Permease of the drug/metabolite transporter (DMT) superfamily	86928	87845	0.77	0.83	0.78	0.75	0.83	0.83	0.65	0.694915	0.0847885	NODE_1_length_3909467_cov_533.478_ID_22129	AUO97b_00228
fig|400667.82.peg.89	-	Homoserine dehydrogenase (EC 1.1.1.3)	87878	88882	0.87	0.87	0.87	0.83	0.91	0.91	0.65	0.666667	0.120235	NODE_1_length_3909467_cov_533.478_ID_22129	AUO97b_00229
fig|400667.82.peg.90	-	putative membrane protein	88992	89783	1.12	1.26	1.22	1.11	1.17	1.26	0.6	0.724138	0.294248	NODE_1_length_3909467_cov_533.478_ID_22129	AUO97b_00230
fig|400667.82.peg.91	-	Sulfide:quinone oxidoreductase, Type II	89959	91614	1.02	1.02	1.08	1.02	1.1	1.1	0.63	0.666667	0.220182	NODE_1_length_3909467_cov_533.478_ID_22129	AUO97b_00231
fig|400667.82.peg.92	blh_1	MBL-fold metallo-hydrolase superfamily	91624	92319	0.85	0.78	0.85	0.74	0.76	0.85	0.63	0.587302	0.0677428	NODE_1_length_3909467_cov_533.478_ID_22129	AUO97b_00232
fig|400667.82.peg.93	-	Transcriptional activator of acetoin dehydrogenase operon AcoR	92512	93783	0.91	0.9	0.95	0.93	0.93	0.95	0.67	0.587302	0.134408	NODE_1_length_3909467_cov_533.478_ID_22129	AUO97b_00233
fig|400667.82.peg.94	-	probable membrane protein STY1534	93853	94764	0.92	0.9	0.93	0.89	0.88	0.93	0.62	0.639344	0.1411	NODE_1_length_3909467_cov_533.478_ID_22129	AUO97b_00234
fig|400667.82.peg.95	-	2,3-butanediol dehydrogenase, R-alcohol forming, (R)- and (S)-acetoin-specific (EC 1.1.1.4)	94812	95870	1.13	1.06	1.18	1.13	1.08	1.18	0.61	0.666667	0.258759	NODE_1_length_3909467_cov_533.478_ID_22129	AUO97b_00235
fig|400667.82.peg.96	budC	2,3-butanediol dehydrogenase, S-alcohol forming, (S)-acetoin-specific (EC 1.1.1.76)	95900	96685	1.04	1.13	1.15	1.09	1.1	1.15	0.62	0.694915	0.247155	NODE_1_length_3909467_cov_533.478_ID_22129	AUO97b_00236
fig|400667.82.peg.97	lpdA	Dihydrolipoamide dehydrogenase of acetoin dehydrogenase (EC 1.8.1.4)	96712	98115	1.02	1.15	1.03	1.08	1.13	1.15	0.61	0.639344	0.241009	NODE_1_length_3909467_cov_533.478_ID_22129	AUO97b_00237
fig|400667.82.peg.98	-	Dihydrolipoamide acetyltransferase component (E2) of acetoin dehydrogenase complex (EC 2.3.1.12)	98126	99616	1.16	1.2	1.21	1.24	1.18	1.24	0.6	0.694915	0.299942	NODE_1_length_3909467_cov_533.478_ID_22129	AUO97b_00238
fig|400667.82.peg.99	acoB	Acetoin dehydrogenase E1 component beta-subunit (EC 2.3.1.190)	99663	100682	1.16	1.25	1.21	1.22	1.13	1.25	0.61	0.785714	0.309007	NODE_1_length_3909467_cov_533.478_ID_22129	AUO97b_00239
fig|400667.82.peg.100	acoA	Acetoin dehydrogenase E1 component alpha-subunit (EC 2.3.1.190)	100696	101658	0.77	0.91	0.94	0.88	0.91	0.94	0.62	0.754386	0.145658	NODE_1_length_3909467_cov_533.478_ID_22129	AUO97b_00240
fig|400667.82.peg.101	lipA	Lipoyl synthase (EC 2.8.1.8)	102023	103009	0.92	1.08	1.07	0.99	0.96	1.08	0.66	0.612903	0.188482	NODE_1_length_3909467_cov_533.478_ID_22129	AUO97b_00241
fig|400667.82.peg.102	acoR_2	Transcriptional regulator, ArsR family	103167	104306	1.16	1.18	1.32	1.2	1.25	1.32	0.63	0.612903	0.306965	NODE_1_length_3909467_cov_533.478_ID_22129	AUO97b_00242
fig|400667.82.peg.103	-	Pyrroloquinoline quinone (Coenzyme PQQ) biosynthesis protein C	104353	105105	0.98	1.02	1.04	1.05	1.07	1.07	0.63	0.694915	0.211153	NODE_1_length_3909467_cov_533.478_ID_22129	AUO97b_00243
fig|400667.82.peg.104	cph2_4	Phytochrome-like protein	105426	106655	0.92	1.01	0.97	0.92	1.04	1.04	0.65	0.5625	0.166739	NODE_1_length_3909467_cov_533.478_ID_22129	AUO97b_00244
fig|400667.82.peg.105	aroC	Chorismate synthase (EC 4.2.3.5)	106752	107843	1.01	1.07	1.14	1.03	1.11	1.14	0.67	0.612903	0.222894	NODE_1_length_3909467_cov_533.478_ID_22129	AUO97b_00245
fig|400667.82.peg.106	prmB	Ribosomal protein L3 N(5)-glutamine methyltransferase (EC 2.1.1.298)	107856	108860	1.19	1.08	1.1	1.12	1.1	1.19	0.65	0.538462	0.232813	NODE_1_length_3909467_cov_533.478_ID_22129	AUO97b_00246
fig|400667.82.peg.107	trpB	Tryptophan synthase (indole-salvaging) (EC 4.2.1.122)	109097	110302	0.87	0.96	0.94	0.9	0.96	0.96	0.65	0.639344	0.144901	NODE_1_length_3909467_cov_533.478_ID_22129	AUO97b_00247
fig|400667.82.peg.108	-	hypothetical protein	110339	111526	0.99	1.12	1.07	1.04	1.07	1.12	0.63	0.587302	0.215516	NODE_1_length_3909467_cov_533.478_ID_22129	AUO97b_00248
fig|400667.82.peg.109	-	ATPase associated with various cellular activities, AAA_5	111542	112393	0.85	0.96	0.98	0.91	1.05	1.05	0.67	0.492537	0.150695	NODE_1_length_3909467_cov_533.478_ID_22129	AUO97b_00249
fig|400667.82.peg.110	-	putative membrane protein	112423	112809	0.88	0.93	0.92	0.92	0.99	0.99	0.65	0.538462	0.139382	NODE_1_length_3909467_cov_533.478_ID_22129	AUO97b_00250
fig|400667.82.peg.111	ycgL	Protein YcgL	112802	113107	0.42	0.46	0.44	0.47	0.42	0.47	0.7	1.38095	0.124856	NODE_1_length_3909467_cov_533.478_ID_22129	AUO97b_00251
fig|400667.82.peg.112	-	hypothetical protein	113550	113714	0.7	0.67	0.81	0.68	0.82	0.82	0.67	0.666667	0.0670549	NODE_1_length_3909467_cov_533.478_ID_22129	AUO97b_00252
fig|400667.82.peg.113	-	FIG00353503: hypothetical protein	113785	114120	0.87	0.94	0.85	0.86	1	1	0.69	0.538462	0.123318	NODE_1_length_3909467_cov_533.478_ID_22129	AUO97b_00253
fig|400667.82.peg.114	-	hypothetical protein	114257	114523	0.5	0.48	0.38	0.38	0.54	0.54	0.67	1.63158	0.14046	NODE_1_length_3909467_cov_533.478_ID_22129	AUO97b_00254
fig|400667.82.peg.115	rnd	Ribonuclease D (EC 3.1.26.3)	115026	116150	0.94	0.91	0.99	0.94	0.94	0.99	0.67	0.492537	0.132363	NODE_1_length_3909467_cov_533.478_ID_22129	AUO97b_00255
fig|400667.82.peg.116	recR	Recombination protein RecR	116456	117052	1.04	1.04	0.94	0.93	1.02	1.04	0.61	0.666667	0.194955	NODE_1_length_3909467_cov_533.478_ID_22129	AUO97b_00256
fig|400667.82.peg.117	ybaB	Nucleoid-associated protein YaaK	117062	117391	0.9	0.86	0.92	0.8	0.83	0.92	0.68	0.612903	0.107407	NODE_1_length_3909467_cov_533.478_ID_22129	AUO97b_00257
fig|400667.82.peg.118	-	hypothetical protein	117657	117893	0.65	0.65	0.66	0.6	0.67	0.67	0.63	0.666667	0.0592069	NODE_1_length_3909467_cov_533.478_ID_22129	AUO97b_00258
fig|400667.82.peg.119	metZ	O-acetylhomoserine sulfhydrylase (EC 2.5.1.49) @ O-succinylhomoserine sulfhydrylase (EC 2.5.1.48)	118071	119282	0.94	1.03	1	0.94	1	1.03	0.65	0.5625	0.167451	NODE_1_length_3909467_cov_533.478_ID_22129	AUO97b_00259
fig|400667.82.peg.120	-	Polyhydroxyalkanoic acid synthase	119392	120477	0.76	0.78	0.79	0.73	0.74	0.79	0.66	0.612903	0.0603927	NODE_1_length_3909467_cov_533.478_ID_22129	AUO97b_00260
fig|400667.82.peg.121	-	SAM-dependent methyltransferase YafE (UbiE paralog)	120558	121325	0.67	0.78	0.72	0.82	0.76	0.82	0.65	0.5625	0.0617031	NODE_1_length_3909467_cov_533.478_ID_22129	AUO97b_00261
fig|400667.82.peg.122	-	hypothetical protein	121500	121874	0.47	0.43	0.44	0.46	0.44	0.47	0.68	1.32558	0.128636	NODE_1_length_3909467_cov_533.478_ID_22129	AUO97b_00262
fig|400667.82.peg.123	-	hypothetical protein	122053	122277	0.64	0.75	0.68	0.66	0.58	0.75	0.69	0.724138	0.0531037	NODE_1_length_3909467_cov_533.478_ID_22129	AUO97b_00263
fig|400667.82.peg.124	-	hypothetical protein	122777	122977	0.66	0.64	0.54	0.54	0.63	0.66	0.66	0.851852	0.0730504	NODE_1_length_3909467_cov_533.478_ID_22129	AUO97b_00264
fig|400667.82.peg.125	-	FIG00350723: hypothetical protein	123108	123533	0.64	0.67	0.68	0.59	0.61	0.68	0.72	0.694915	0.0711465	NODE_1_length_3909467_cov_533.478_ID_22129	AUO97b_00265
fig|400667.82.peg.126	-	hypothetical protein	123798	124067	0.97	0.87	0.95	0.99	1.03	1.03	0.68	0.666667	0.155371	NODE_1_length_3909467_cov_533.478_ID_22129	AUO97b_00266
fig|400667.82.peg.127	hit	Bis(5'-nucleosyl)-tetraphosphatase (asymmetrical) (EC 3.6.1.17)	124086	124499	0.74	0.78	0.79	0.79	0.87	0.87	0.65	0.587302	0.075414	NODE_1_length_3909467_cov_533.478_ID_22129	AUO97b_00267
fig|400667.82.peg.128	porB	outer membrane porin, putative	124754	125860	0.81	0.84	0.81	0.85	0.86	0.86	0.66	0.538462	0.0823849	NODE_1_length_3909467_cov_533.478_ID_22129	AUO97b_00268
fig|400667.82.peg.129	-	hypothetical protein	125969	126559	0.93	0.95	0.95	0.97	0.92	0.97	0.64	0.639344	0.165639	NODE_1_length_3909467_cov_533.478_ID_22129	AUO97b_00269
fig|400667.82.peg.130	-	FIG00350803: hypothetical protein	126659	127120	1	1.08	1.1	1.03	1.02	1.1	0.66	0.515152	0.183293	NODE_1_length_3909467_cov_533.478_ID_22129	AUO97b_00270
fig|400667.82.peg.131	-	hypothetical protein	127187	128029	0.83	0.85	0.84	0.85	0.82	0.85	0.66	0.515152	0.0855889	NODE_1_length_3909467_cov_533.478_ID_22129	AUO97b_00271
fig|400667.82.peg.132	-	ABC-type efflux pump permease component YbhR	128079	129197	0.87	0.86	0.88	0.93	0.88	0.93	0.68	0.587302	0.117504	NODE_1_length_3909467_cov_533.478_ID_22129	AUO97b_00272
fig|400667.82.peg.133	-	ABC-type efflux pump permease component YbhS	129202	130326	0.82	0.91	0.91	0.83	0.84	0.91	0.64	0.612903	0.119871	NODE_1_length_3909467_cov_533.478_ID_22129	AUO97b_00273
fig|400667.82.peg.134	-	ABC-type efflux pump, duplicated ATPase component YbhF	130337	132094	1.1	1.17	1.2	1.14	1.15	1.2	0.65	0.5625	0.258429	NODE_1_length_3909467_cov_533.478_ID_22129	AUO97b_00274
fig|400667.82.peg.135	-	ABC-type efflux pump membrane fusion component YbhG	132087	133109	1.01	1.01	0.99	0.98	1.02	1.02	0.61	0.666667	0.200313	NODE_1_length_3909467_cov_533.478_ID_22129	AUO97b_00275
fig|400667.82.peg.136	-	Transcriptional regulator YbiH, TetR family	133258	133875	0.79	0.82	0.84	0.83	0.82	0.84	0.66	0.587302	0.0833503	NODE_1_length_3909467_cov_533.478_ID_22129	AUO97b_00276
fig|400667.82.peg.137	lpxB	Lipid-A-disaccharide synthase (EC 2.4.1.182)	133872	135047	0.88	0.95	0.95	0.93	0.95	0.95	0.67	0.587302	0.144102	NODE_1_length_3909467_cov_533.478_ID_22129	AUO97b_00277
fig|400667.82.peg.138	-	Outer membrane receptor for ferric coprogen and ferric-rhodotorulic acid	135269	137404	0.94	0.99	0.95	0.95	0.99	0.99	0.63	0.639344	0.168701	NODE_1_length_3909467_cov_533.478_ID_22129	AUO97b_00278
fig|400667.82.peg.139	-	FIG00351117: hypothetical protein	137539	137766	0.81	0.82	0.84	0.96	0.76	0.96	0.63	0.724138	0.123082	NODE_1_length_3909467_cov_533.478_ID_22129	AUO97b_00279
fig|400667.82.peg.140	-	FIG138928: iron-regulated membrane protein	137783	139315	0.86	0.81	0.83	0.81	0.85	0.86	0.66	0.5625	0.0923924	NODE_1_length_3909467_cov_533.478_ID_22129	AUO97b_00280
fig|400667.82.peg.141	-	hypothetical protein	139312	139614	0.87	0.97	0.93	0.97	1.03	1.03	0.68	0.515152	0.145039	NODE_1_length_3909467_cov_533.478_ID_22129	AUO97b_00281
fig|400667.82.peg.142	-	Putative sulfate permease	139747	140634	0.91	0.91	0.94	0.84	0.88	0.94	0.62	0.694915	0.14554	NODE_1_length_3909467_cov_533.478_ID_22129	AUO97b_00282
fig|400667.82.peg.143	-	2-keto-3-deoxy-D-arabino-heptulosonate-7-phosphate synthase I alpha (EC 2.5.1.54)	140731	141840	0.91	0.94	0.88	0.88	0.94	0.94	0.67	0.612903	0.132761	NODE_1_length_3909467_cov_533.478_ID_22129	AUO97b_00283
fig|400667.82.peg.144	cobS	Cobalamin synthase (EC 2.7.8.26)	141917	142660	0.95	1.03	1.1	0.91	0.99	1.1	0.62	0.666667	0.190282	NODE_1_length_3909467_cov_533.478_ID_22129	AUO97b_00284
fig|400667.82.peg.145	-	FIG00351429: hypothetical protein	142767	144335	0.85	0.94	0.99	0.93	0.96	0.99	0.68	0.5625	0.136681	NODE_1_length_3909467_cov_533.478_ID_22129	AUO97b_00285
fig|400667.82.peg.146	-	Alpha-ribazole-5'-phosphate phosphatase (EC 3.1.3.73)	144460	145038	1.01	1.09	1.12	1.08	1.06	1.12	0.65	0.587302	0.219151	NODE_1_length_3909467_cov_533.478_ID_22129	AUO97b_00286
fig|400667.82.peg.147	cobT	Nicotinate-nucleotide--dimethylbenzimidazole phosphoribosyltransferase (EC 2.4.2.21)	145052	146107	0.98	1.04	1.04	0.98	1.04	1.04	0.58	0.724138	0.212522	NODE_1_length_3909467_cov_533.478_ID_22129	AUO97b_00287
fig|400667.82.peg.148	cobP	Adenosylcobinamide kinase (EC 2.7.1.156) / Adenosylcobinamide-phosphate guanylyltransferase (EC 2.7.7.62)	146109	146627	0.84	0.95	0.9	0.84	0.94	0.95	0.7	0.538462	0.118191	NODE_1_length_3909467_cov_533.478_ID_22129	AUO97b_00288
fig|400667.82.peg.149	-	FIG00350035: hypothetical protein	146615	147241	0.99	1.12	1.01	1.04	1.09	1.12	0.68	0.515152	0.187136	NODE_1_length_3909467_cov_533.478_ID_22129	AUO97b_00289
fig|400667.82.peg.150	-	hypothetical protein	147240	147368	0.96	1.2	1.05	1.11	1.21	1.21	0.66	0.538462	0.226816	NODE_1_length_3909467_cov_533.478_ID_22129	AUO97b_00290
fig|400667.82.peg.151	-	CbbY family protein	147346	149448	0.98	1.05	1.06	0.97	1.04	1.06	0.65	0.5625	0.182279	NODE_1_length_3909467_cov_533.478_ID_22129	AUO97b_00291
fig|400667.82.peg.152	mbtK	Siderophore synthetase small component, acetyltransferase	149824	150444	0.83	0.9	0.77	0.91	0.88	0.91	0.67	0.694915	0.11432	NODE_1_length_3909467_cov_533.478_ID_22129	AUO97b_00292
fig|400667.82.peg.153	-	hypothetical protein	150704	150838	0.77	0.82	0.91	0.83	0.72	0.91	0.6	0.851852	0.117458	NODE_1_length_3909467_cov_533.478_ID_22129	AUO97b_00293
fig|400667.82.peg.154	-	putative iron-regulated membrane protein	150915	152438	0.82	0.8	0.78	0.85	0.85	0.85	0.67	0.694915	0.0919189	NODE_1_length_3909467_cov_533.478_ID_22129	AUO97b_00294
fig|400667.82.peg.155	-	hypothetical protein	152439	152630	0.89	1.13	0.93	1.13	1.21	1.21	0.7	0.538462	0.20181	NODE_1_length_3909467_cov_533.478_ID_22129	AUO97b_00295
fig|400667.82.peg.156	-	Outer membrane receptor proteins, likely involved in siderophore uptake @ TonB-dependent siderophore receptor	152817	155135	0.98	1.05	0.98	1	1.01	1.05	0.65	0.694915	0.186591	NODE_1_length_3909467_cov_533.478_ID_22129	AUO97b_00296
fig|400667.82.peg.157	-	Putative siderophore biosynthesis protein, related to 2-demethylmenaquinone methyltransferase	155221	155838	0.97	1.02	1.01	1.05	0.95	1.05	0.62	0.639344	0.185659	NODE_1_length_3909467_cov_533.478_ID_22129	AUO97b_00297
fig|400667.82.peg.158	-	Atr protein	155825	156454	1.06	1.12	1.13	1.25	1.07	1.25	0.66	0.5625	0.231002	NODE_1_length_3909467_cov_533.478_ID_22129	AUO97b_00298
fig|400667.82.peg.159	-	Uncharacterized siderophore S biosynthesis AcsA-like protein @ Siderophore synthetase superfamily, group B	156608	158518	0.89	0.9	0.91	0.93	0.92	0.93	0.66	0.612903	0.132239	NODE_1_length_3909467_cov_533.478_ID_22129	AUO97b_00299
fig|400667.82.peg.160	-	Uncharacterized siderophore S biosynthesis protein, AcsC-like @ Siderophore synthetase superfamily, group C @ Siderophore synthetase component, ligase	158528	160369	1.01	1.04	1.02	0.96	1.04	1.04	0.66	0.724138	0.187471	NODE_1_length_3909467_cov_533.478_ID_22129	AUO97b_00300
fig|400667.82.peg.161	-	Permease of the major facilitator superfamily in uncharacterized siderophore S biosynthesis operon	160381	161820	0.88	0.89	0.91	0.88	0.9	0.91	0.6	0.785714	0.14822	NODE_1_length_3909467_cov_533.478_ID_22129	AUO97b_00301
fig|400667.82.peg.162	-	Probable Lysine n(6)-hydroxylase associated with siderophore S biosynthesis (EC 1.14.13.59) @ Siderophore biosynthesis protein, monooxygenase	161841	163274	0.9	0.93	0.92	0.92	0.94	0.94	0.64	0.724138	0.151873	NODE_1_length_3909467_cov_533.478_ID_22129	AUO97b_00302
fig|400667.82.peg.163	-	Uncharacterized siderophore S biosynthesis protein, AcsD-like @ Siderophore synthetase superfamily, group A @ Siderophore synthetase large component, acetyltransferase	163267	165051	0.84	0.93	0.93	0.87	0.97	0.97	0.68	0.612903	0.122971	NODE_1_length_3909467_cov_533.478_ID_22129	AUO97b_00303
fig|400667.82.peg.164	ybaK	Cys-tRNA(Pro) deacylase YbaK	165425	165889	0.74	0.75	0.77	0.74	0.75	0.77	0.62	0.785714	0.0704402	NODE_1_length_3909467_cov_533.478_ID_22129	AUO97b_00304
fig|400667.82.peg.165	-	hypothetical protein	166104	166382	0.88	0.8	0.86	0.68	0.76	0.88	0.7	0.694915	0.0889331	NODE_1_length_3909467_cov_533.478_ID_22129	AUO97b_00305
fig|400667.82.peg.166	ubiB_4	Uncharacterized ABC1 family protein A1S_1644	166619	167992	0.84	0.99	0.84	0.91	0.89	0.99	0.61	0.923077	0.158166	NODE_1_length_3909467_cov_533.478_ID_22129	AUO97b_00306
fig|400667.82.peg.167	-	Acyl-CoA dehydrogenase (EC 1.3.8.1), Mycobacterial subgroup FadE24	168213	169505	1.01	1.02	0.97	0.94	0.98	1.02	0.63	0.923077	0.192448	NODE_1_length_3909467_cov_533.478_ID_22129	AUO97b_00307
fig|400667.82.peg.168	-	Acyl-CoA dehydrogenase (EC 1.3.8.1), Mycobacterial subgroup FadE23	169527	170732	0.85	0.9	0.91	0.88	0.87	0.91	0.61	0.960784	0.152923	NODE_1_length_3909467_cov_533.478_ID_22129	AUO97b_00308
fig|400667.82.peg.169	alkB	Alkane-1 monooxygenase (EC 1.14.15.3)	170848	172071	1.07	1.04	1.1	1.03	1	1.1	0.64	0.851852	0.2204	NODE_1_length_3909467_cov_533.478_ID_22129	AUO97b_00309
fig|400667.82.peg.170	-	Transcriptional regulator, AraC family	172261	173208	1.01	1	0.92	1.03	0.98	1.03	0.66	0.818182	0.173111	NODE_1_length_3909467_cov_533.478_ID_22129	AUO97b_00310
fig|400667.82.peg.171	-	Peptidyl-prolyl cis-trans isomerase PpiD (EC 5.2.1.8)	173247	175112	0.91	1	0.93	0.95	0.94	1	0.66	0.818182	0.157469	NODE_1_length_3909467_cov_533.478_ID_22129	AUO97b_00311
fig|400667.82.peg.172	hupB	DNA-binding protein HU-beta	175244	175516	0.72	0.73	0.81	0.67	0.67	0.81	0.62	0.785714	0.0682376	NODE_1_length_3909467_cov_533.478_ID_22129	AUO97b_00312
fig|400667.82.peg.173	-	Polyhydroxyalkanoate synthesis protein PhaF	175686	176141	0.67	0.73	0.68	0.75	0.67	0.75	0.57	1.12766	0.0823187	NODE_1_length_3909467_cov_533.478_ID_22129	AUO97b_00313
fig|400667.82.peg.174	-	putative membrane protein	176352	176999	0.6	0.63	0.61	0.61	0.59	0.63	0.68	0.754386	0.0471169	NODE_1_length_3909467_cov_533.478_ID_22129	AUO97b_00314
fig|400667.82.peg.175	iscR_1	Iron-sulfur cluster regulator IscR	177110	177583	0.81	0.95	0.92	0.82	0.85	0.95	0.63	1	0.150617	NODE_1_length_3909467_cov_533.478_ID_22129	AUO97b_00315
fig|400667.82.peg.176	iscS	Cysteine desulfurase (EC 2.8.1.7) => IscS	177585	178802	0.98	1.13	1.05	1.06	1.09	1.13	0.63	0.886792	0.234567	NODE_1_length_3909467_cov_533.478_ID_22129	AUO97b_00316
fig|400667.82.peg.177	iscU	Iron-sulfur cluster assembly scaffold protein IscU	178869	179255	0.9	1.02	1.07	1.02	0.96	1.07	0.64	0.851852	0.194576	NODE_1_length_3909467_cov_533.478_ID_22129	AUO97b_00317
fig|400667.82.peg.178	iscA	Iron-sulfur cluster assembly iron binding protein IscA	179286	179606	0.81	0.99	0.96	0.86	0.9	0.99	0.64	0.960784	0.153741	NODE_1_length_3909467_cov_533.478_ID_22129	AUO97b_00318
fig|400667.82.peg.179	hscB	Chaperone protein HscB	179692	180210	0.9	0.97	0.9	1	0.97	1	0.65	0.818182	0.159875	NODE_1_length_3909467_cov_533.478_ID_22129	AUO97b_00319
fig|400667.82.peg.180	hscA	Chaperone protein HscA	180249	182108	0.93	1.01	1	1	0.98	1.01	0.62	0.818182	0.190077	NODE_1_length_3909467_cov_533.478_ID_22129	AUO97b_00320
fig|400667.82.peg.181	fdx	Ferredoxin, 2Fe-2S	182127	182465	0.86	0.89	0.87	0.81	0.9	0.9	0.65	0.754386	0.11836	NODE_1_length_3909467_cov_533.478_ID_22129	AUO97b_00321
fig|400667.82.peg.182	-	Adenylate cyclase (EC 4.6.1.1)	182512	183981	0.79	0.87	0.82	0.82	0.89	0.89	0.64	0.785714	0.116127	NODE_1_length_3909467_cov_533.478_ID_22129	AUO97b_00322
fig|400667.82.peg.183	-	Diadenosine tetraphosphate (Ap4A) hydrolase and other HIT family hydrolases	184034	184468	0.81	0.92	0.9	0.89	0.99	0.99	0.61	0.851852	0.158453	NODE_1_length_3909467_cov_533.478_ID_22129	AUO97b_00323
fig|400667.82.peg.184	mfd	Transcription-repair coupling factor	184669	188130	0.99	1.02	1.03	1	1.04	1.04	0.63	0.851852	0.204762	NODE_1_length_3909467_cov_533.478_ID_22129	AUO97b_00324
fig|400667.82.peg.185	-	hypothetical protein	188265	188621	0.9	0.89	0.93	0.88	0.94	0.94	0.61	0.785714	0.146219	NODE_1_length_3909467_cov_533.478_ID_22129	AUO97b_00325
fig|400667.82.peg.186	-	Predicted dye-decolorizing peroxidase (DyP), encapsulated subgroup	188701	189633	0.77	0.79	0.73	0.72	0.8	0.8	0.66	0.785714	0.0729134	NODE_1_length_3909467_cov_533.478_ID_22129	AUO97b_00326
fig|400667.82.peg.187	-	hypothetical protein	189779	190558	0.88	0.92	0.86	0.88	0.93	0.93	0.67	0.851852	0.135868	NODE_1_length_3909467_cov_533.478_ID_22129	AUO97b_00327
fig|400667.82.peg.188	rraA	Ribonuclease E inhibitor RraA	190586	191092	1.02	0.99	1.09	0.97	0.97	1.09	0.64	0.851852	0.196061	NODE_1_length_3909467_cov_533.478_ID_22129	AUO97b_00328
fig|400667.82.peg.189	-	Oxidoreductase	191105	191770	0.97	1.09	0.98	0.93	0.97	1.09	0.65	0.818182	0.186518	NODE_1_length_3909467_cov_533.478_ID_22129	AUO97b_00329
fig|400667.82.peg.190	rpsT	SSU ribosomal protein S20p	191983	192249	0.53	0.53	0.54	0.56	0.51	0.56	0.58	0.960784	0.0429164	NODE_1_length_3909467_cov_533.478_ID_22129	AUO97b_00330
fig|400667.82.peg.191	-	FIG00968626: hypothetical protein	192306	193040	0.86	1.07	0.96	0.99	0.98	1.07	0.61	0.785714	0.188641	NODE_1_length_3909467_cov_533.478_ID_22129	AUO97b_00331
fig|400667.82.peg.192	cysQ	3'(2'),5'-bisphosphate nucleotidase (EC 3.1.3.7)	193098	193955	0.95	0.99	0.91	0.92	1.01	1.01	0.68	0.785714	0.15729	NODE_1_length_3909467_cov_533.478_ID_22129	AUO97b_00332
fig|400667.82.peg.193	-	hypothetical protein	194265	194633	1.01	1.1	1.03	1.07	1.08	1.1	0.66	0.754386	0.198938	NODE_1_length_3909467_cov_533.478_ID_22129	AUO97b_00333
fig|400667.82.peg.194	-	hypothetical protein	194687	195421	1	0.95	0.9	0.95	0.9	1	0.64	0.785714	0.163362	NODE_1_length_3909467_cov_533.478_ID_22129	AUO97b_00334
fig|400667.82.peg.195	-	Dipeptide ABC transporter, ATP-binding protein DppD (TC 3.A.1.5.2)	195454	197184	0.85	0.88	0.91	0.89	0.85	0.91	0.66	0.754386	0.126893	NODE_1_length_3909467_cov_533.478_ID_22129	AUO97b_00335
fig|400667.82.peg.196	-	Oligopeptide ABC transporter, permease protein OppC (TC 3.A.1.5.1)	197197	198339	0.84	0.93	0.89	0.83	0.9	0.93	0.64	0.754386	0.132692	NODE_1_length_3909467_cov_533.478_ID_22129	AUO97b_00336
fig|400667.82.peg.197	-	Dipeptide ABC transporter, permease protein DppB (TC 3.A.1.5.2)	198347	199285	0.98	1.16	1.09	1.13	1.06	1.16	0.66	0.818182	0.243654	NODE_1_length_3909467_cov_533.478_ID_22129	AUO97b_00337
fig|400667.82.peg.198	-	Thimet oligopeptidase (EC 3.4.24.15)	199298	201310	0.91	0.92	0.97	0.94	0.91	0.97	0.65	0.818182	0.156618	NODE_1_length_3909467_cov_533.478_ID_22129	AUO97b_00338
fig|400667.82.peg.199	-	Dipeptide ABC transporter, substrate-binding protein DppA (TC 3.A.1.5.2)	201332	203152	1.09	1.08	1.09	1.1	1.02	1.1	0.64	0.886792	0.244023	NODE_1_length_3909467_cov_533.478_ID_22129	AUO97b_00339
fig|400667.82.peg.200	-	Dipeptide ABC transporter, substrate-binding protein DppA (TC 3.A.1.5.2)	203171	204955	0.93	0.95	0.94	0.94	1	1	0.65	0.818182	0.16531	NODE_1_length_3909467_cov_533.478_ID_22129	AUO97b_00340
fig|400667.82.peg.201	-	TonB-dependent receptor	205836	208436	0.85	0.88	0.89	0.89	0.91	0.91	0.65	0.785714	0.132288	NODE_1_length_3909467_cov_533.478_ID_22129	AUO97b_00341
fig|400667.82.peg.202	-	putative TonB-dependent receptor	208545	209261	0.69	0.78	0.71	0.73	0.77	0.78	0.67	0.754386	0.0635324	NODE_1_length_3909467_cov_533.478_ID_22129	AUO97b_00342
fig|400667.82.peg.203	-	MotA/TolQ/ExbB proton channel family protein	209302	210183	0.93	0.97	0.9	0.98	1	1	0.63	0.851852	0.170609	NODE_1_length_3909467_cov_533.478_ID_22129	AUO97b_00343
fig|400667.82.peg.204	exbD_5	Biopolymer transport protein ExbD/TolR	210199	210621	1.02	1.01	0.94	0.95	1.09	1.09	0.66	0.785714	0.183764	NODE_1_length_3909467_cov_533.478_ID_22129	AUO97b_00344
fig|400667.82.peg.205	-	Biopolymer transport protein ExbD/TolR	210641	211054	0.78	0.81	0.73	0.7	0.82	0.82	0.67	0.785714	0.0744312	NODE_1_length_3909467_cov_533.478_ID_22129	AUO97b_00345
fig|400667.82.peg.206	-	FIG00350853: hypothetical protein	211121	211336	0.83	0.79	0.8	0.82	0.82	0.83	0.67	0.694915	0.0897876	NODE_1_length_3909467_cov_533.478_ID_22129	AUO97b_00346
fig|400667.82.peg.207	glcB	Malate synthase G (EC 2.3.3.9)	211673	213838	0.96	1.03	1.01	0.98	1	1.03	0.67	0.754386	0.178901	NODE_1_length_3909467_cov_533.478_ID_22129	AUO97b_00347
fig|400667.82.peg.208	-	hypothetical protein	214300	214497	0.93	0.65	0.7	0.72	0.87	0.93	0.67	0.694915	0.102203	NODE_1_length_3909467_cov_533.478_ID_22129	AUO97b_00348
fig|400667.82.peg.209	-	hypothetical protein	214594	214764	0.84	0.87	0.73	0.87	0.81	0.87	0.64	0.694915	0.103379	NODE_1_length_3909467_cov_533.478_ID_22129	AUO97b_00349
fig|400667.82.peg.210	-	hypothetical protein	214733	215095	0.8	0.83	0.86	0.89	0.9	0.9	0.65	0.724138	0.119187	NODE_1_length_3909467_cov_533.478_ID_22129	AUO97b_00350
fig|400667.82.peg.211	-	Phage lysozyme R (EC 3.2.1.17)	215092	215640	0.82	0.9	0.91	0.86	0.93	0.93	0.61	0.851852	0.162346	NODE_1_length_3909467_cov_533.478_ID_22129	AUO97b_00351
fig|400667.82.peg.212	-	hypothetical protein	215624	215863	0.95	0.99	0.92	0.87	0.94	0.99	0.63	0.851852	0.173252	NODE_1_length_3909467_cov_533.478_ID_22129	AUO97b_00352
fig|400667.82.peg.213	-	hypothetical protein	215916	216695	0.86	0.87	0.8	0.79	0.83	0.87	0.63	0.851852	0.115962	NODE_1_length_3909467_cov_533.478_ID_22129	AUO97b_00353
fig|400667.82.peg.214	-	hypothetical protein	216698	218554	0.86	0.95	0.94	0.96	0.97	0.97	0.66	0.754386	0.15585	NODE_1_length_3909467_cov_533.478_ID_22129	AUO97b_00354
fig|400667.82.peg.215	-	Phage-related protein, tail component	218615	221473	1.03	1.08	1.07	1.08	1.04	1.08	0.63	0.818182	0.222372	NODE_1_length_3909467_cov_533.478_ID_22129	AUO97b_00355
fig|400667.82.peg.216	-	hypothetical protein	221618	221749	1.08	1.37	1.06	1.09	1.23	1.37	0.61	0.818182	0.29452	NODE_1_length_3909467_cov_533.478_ID_22129	AUO97b_00356
fig|400667.82.peg.217	-	FIG00352949: hypothetical protein	221787	222227	1.05	1.12	1.04	0.97	0.94	1.12	0.65	0.754386	0.193433	NODE_1_length_3909467_cov_533.478_ID_22129	AUO97b_00357
fig|400667.82.peg.218	-	putative bacteriophage protein	222286	222774	1.1	1.06	1.05	1	0.97	1.1	0.6	0.851852	0.23277	NODE_1_length_3909467_cov_533.478_ID_22129	AUO97b_00358
fig|400667.82.peg.219	-	Phage tail, tail length tape-measure protein H	222776	226363	1.03	1.05	1.05	1.02	1.03	1.05	0.64	0.785714	0.206983	NODE_1_length_3909467_cov_533.478_ID_22129	AUO97b_00359
fig|400667.82.peg.220	-	hypothetical protein	226423	226806	0.92	0.86	0.93	1.02	1.04	1.04	0.68	0.851852	0.170885	NODE_1_length_3909467_cov_533.478_ID_22129	AUO97b_00360
fig|400667.82.peg.221	-	hypothetical protein	226845	226982	0.88	1.06	0.97	1.08	1.2	1.2	0.62	1	0.237869	NODE_1_length_3909467_cov_533.478_ID_22129	AUO97b_00361
fig|400667.82.peg.222	-	hypothetical protein	227096	227512	0.98	1.02	1.02	1.03	1.05	1.05	0.61	0.923077	0.219557	NODE_1_length_3909467_cov_533.478_ID_22129	AUO97b_00362
fig|400667.82.peg.223	-	Major tail subunit	227512	227991	1	1.12	1.11	0.94	1.03	1.12	0.61	0.851852	0.231532	NODE_1_length_3909467_cov_533.478_ID_22129	AUO97b_00363
fig|400667.82.peg.224	-	hypothetical protein	228061	228435	0.99	1.06	1.1	1.04	1.02	1.1	0.62	0.754386	0.208444	NODE_1_length_3909467_cov_533.478_ID_22129	AUO97b_00364
fig|400667.82.peg.225	-	hypothetical protein	228435	228920	0.96	1.08	1.04	1.04	1.01	1.08	0.63	0.886792	0.223351	NODE_1_length_3909467_cov_533.478_ID_22129	AUO97b_00365
fig|400667.82.peg.226	-	phage head-tail adaptor, putative	228924	229280	0.93	1.04	1.05	1.04	1.01	1.05	0.62	0.923077	0.221273	NODE_1_length_3909467_cov_533.478_ID_22129	AUO97b_00366
fig|400667.82.peg.227	-	hypothetical protein	229282	229569	1.02	1.19	1	1.03	1.06	1.19	0.63	0.666667	0.229228	NODE_1_length_3909467_cov_533.478_ID_22129	AUO97b_00367
fig|400667.82.peg.228	-	hypothetical protein	229566	229742	1.11	1.06	1.01	0.97	1.05	1.11	0.62	1	0.240307	NODE_1_length_3909467_cov_533.478_ID_22129	AUO97b_00368
fig|400667.82.peg.229	-	Phage major capsid protein	229790	230962	0.87	0.86	0.88	0.83	0.94	0.94	0.64	0.923077	0.146151	NODE_1_length_3909467_cov_533.478_ID_22129	AUO97b_00369
fig|400667.82.peg.230	-	Putative prohead protease	230955	231617	0.81	0.68	0.8	0.77	0.85	0.85	0.61	0.923077	0.114899	NODE_1_length_3909467_cov_533.478_ID_22129	AUO97b_00370
fig|400667.82.peg.231	-	Phage portal protein	231610	232836	0.98	0.97	0.94	0.91	0.92	0.98	0.62	0.851852	0.174147	NODE_1_length_3909467_cov_533.478_ID_22129	AUO97b_00371
fig|400667.82.peg.232	-	Phage head, terminase DNA packaging protein A	232833	234533	0.93	1.01	0.98	0.93	1	1.01	0.64	0.818182	0.182064	NODE_1_length_3909467_cov_533.478_ID_22129	AUO97b_00372
fig|400667.82.peg.233	-	hypothetical protein	234656	234850	1	0.97	1.01	0.97	0.98	1.01	0.6	0.960784	0.206556	NODE_1_length_3909467_cov_533.478_ID_22129	AUO97b_00373
fig|400667.82.peg.234	-	Phage terminase, small subunit	234860	235342	0.85	0.89	0.87	0.89	0.83	0.89	0.62	0.785714	0.139649	NODE_1_length_3909467_cov_533.478_ID_22129	AUO97b_00374
fig|400667.82.peg.235	-	hypothetical protein	235693	235851	1	0.94	0.88	0.89	0.84	1	0.63	0.923077	0.15685	NODE_1_length_3909467_cov_533.478_ID_22129	AUO97b_00375
fig|400667.82.peg.236	-	hypothetical protein	235961	236224	1.24	1.36	1.21	1.05	1.28	1.36	0.69	0.666667	0.281606	NODE_1_length_3909467_cov_533.478_ID_22129	AUO97b_00376
fig|400667.82.peg.237	-	hypothetical protein	236217	236399	1.11	1.42	1.21	1.16	1.39	1.42	0.67	0.724138	0.311673	NODE_1_length_3909467_cov_533.478_ID_22129	AUO97b_00377
fig|400667.82.peg.238	-	hypothetical protein	236389	236919	0.84	1.03	1.02	0.97	1	1.03	0.61	0.886792	0.187107	NODE_1_length_3909467_cov_533.478_ID_22129	AUO97b_00378
fig|400667.82.peg.239	-	hypothetical protein	236935	237333	0.73	0.81	0.85	0.76	0.85	0.85	0.69	0.724138	0.0950885	NODE_1_length_3909467_cov_533.478_ID_22129	AUO97b_00379
fig|400667.82.peg.240	-	hypothetical protein	237417	237776	0.74	0.96	1.04	0.92	0.99	1.04	0.69	0.694915	0.140951	NODE_1_length_3909467_cov_533.478_ID_22129	AUO97b_00380
fig|400667.82.peg.241	-	hypothetical protein	238059	238181	0.59	0.83	0.79	0.79	0.72	0.83	0.65	0.851852	0.0911043	NODE_1_length_3909467_cov_533.478_ID_22129	AUO97b_00381
fig|400667.82.peg.242	-	hypothetical protein	238170	238340	0.63	0.91	0.77	0.74	0.71	0.91	0.7	0.694915	0.0813746	NODE_1_length_3909467_cov_533.478_ID_22129	AUO97b_00382
fig|400667.82.peg.243	-	hypothetical protein	238358	238570	0.81	0.98	0.89	0.88	0.85	0.98	0.63	0.923077	0.144518	NODE_1_length_3909467_cov_533.478_ID_22129	AUO97b_00383
fig|400667.82.peg.244	-	hypothetical protein	238746	239462	0.99	1.03	0.94	0.98	1.02	1.03	0.66	0.694915	0.169223	NODE_1_length_3909467_cov_533.478_ID_22129	AUO97b_00384
fig|400667.82.peg.245	-	FIG00353189: hypothetical protein	239553	240050	1.22	1.05	1.07	1.09	1.14	1.22	0.65	0.818182	0.250538	NODE_1_length_3909467_cov_533.478_ID_22129	AUO97b_00385
fig|400667.82.peg.246	-	FIG00353438: hypothetical protein	240050	240220	1.22	1.03	1.27	1.02	1.18	1.27	0.56	0.851852	0.295266	NODE_1_length_3909467_cov_533.478_ID_22129	AUO97b_00386
fig|400667.82.peg.247	-	hypothetical protein	240217	240819	0.99	1.02	1.09	0.93	0.96	1.09	0.61	0.818182	0.200218	NODE_1_length_3909467_cov_533.478_ID_22129	AUO97b_00387
fig|400667.82.peg.248	-	DNA helicase (EC 3.6.4.12), phage-associated	241122	242423	1.13	1.2	1.24	1.14	1.23	1.24	0.65	0.785714	0.290476	NODE_1_length_3909467_cov_533.478_ID_22129	AUO97b_00388
fig|400667.82.peg.249	-	Primosomal protein I	242423	243307	0.84	1	0.94	0.9	0.98	1	0.67	0.818182	0.168717	NODE_1_length_3909467_cov_533.478_ID_22129	AUO97b_00389
fig|400667.82.peg.250	-	hypothetical protein	243307	243603	0.94	1.1	1.12	1.09	1.18	1.18	0.67	0.818182	0.240307	NODE_1_length_3909467_cov_533.478_ID_22129	AUO97b_00390
fig|400667.82.peg.251	-	Phage repressor protein cI	244041	244640	0.73	0.86	0.84	0.84	0.85	0.86	0.7	0.851852	0.0963705	NODE_1_length_3909467_cov_533.478_ID_22129	AUO97b_00391
fig|400667.82.peg.252	-	hypothetical protein	244895	245332	0.91	0.83	0.82	0.88	0.86	0.91	0.66	0.694915	0.102381	NODE_1_length_3909467_cov_533.478_ID_22129	AUO97b_00392
fig|400667.82.peg.253	-	hypothetical protein	245325	245597	1.02	1	0.94	0.95	1.03	1.03	0.69	0.666667	0.170779	NODE_1_length_3909467_cov_533.478_ID_22129	AUO97b_00393
fig|400667.82.peg.254	-	Transcriptional regulator, Xre family	245600	246232	0.92	1.05	1.09	1	1.08	1.09	0.63	0.818182	0.21238	NODE_1_length_3909467_cov_533.478_ID_22129	AUO97b_00394
fig|400667.82.peg.255	-	hypothetical protein	246327	246452	1.11	1.28	1.24	1.16	1.16	1.28	0.71	0.754386	0.284353	NODE_1_length_3909467_cov_533.478_ID_22129	AUO97b_00395
fig|400667.82.peg.256	-	hypothetical protein	246455	246718	1.25	1.35	1.21	1.17	1.25	1.35	0.65	0.851852	0.316285	NODE_1_length_3909467_cov_533.478_ID_22129	AUO97b_00396
fig|400667.82.peg.257	-	hypothetical protein	246730	247260	1.1	1.11	1.09	1.11	1.13	1.13	0.63	0.818182	0.234583	NODE_1_length_3909467_cov_533.478_ID_22129	AUO97b_00397
fig|400667.82.peg.258	-	SAM-dependent methyltransferase	247264	247746	1.13	1.07	1.1	1.1	1.17	1.17	0.64	0.923077	0.256104	NODE_1_length_3909467_cov_533.478_ID_22129	AUO97b_00398
fig|400667.82.peg.259	-	hypothetical protein	247743	248012	1.02	1.08	1.12	1.17	1.09	1.17	0.59	1.04082	0.274892	NODE_1_length_3909467_cov_533.478_ID_22129	AUO97b_00399
fig|400667.82.peg.260	-	hypothetical protein	248005	248256	0.93	0.94	0.96	0.96	0.9	0.96	0.59	1	0.198902	NODE_1_length_3909467_cov_533.478_ID_22129	AUO97b_00400
fig|400667.82.peg.261	-	Integrase	248222	249181	0.85	0.84	0.85	0.84	0.9	0.9	0.69	0.694915	0.0984332	NODE_1_length_3909467_cov_533.478_ID_22129	AUO97b_00401
fig|400667.82.peg.262	yhcM	Cell division protein ZapE	249358	250500	0.79	0.89	0.85	0.83	0.83	0.89	0.7	0.724138	0.0903428	NODE_1_length_3909467_cov_533.478_ID_22129	AUO97b_00402
fig|400667.82.peg.263	-	Transcriptional regulator, AraC family	250584	251603	0.92	0.94	0.92	0.99	0.93	0.99	0.71	0.754386	0.139916	NODE_1_length_3909467_cov_533.478_ID_22129	AUO97b_00403
fig|400667.82.peg.264	-	Cyclohexanone monooxygenase (EC 1.14.13.22)	251764	253272	0.88	0.86	0.86	0.87	0.85	0.88	0.68	0.754386	0.104699	NODE_1_length_3909467_cov_533.478_ID_22129	AUO97b_00404
fig|400667.82.peg.265	-	FIG00350684: hypothetical protein	253322	254233	0.98	1.04	0.99	1.02	0.97	1.04	0.7	0.785714	0.171024	NODE_1_length_3909467_cov_533.478_ID_22129	AUO97b_00405
fig|400667.82.peg.266	pyrF	Orotidine 5'-phosphate decarboxylase (EC 4.1.1.23)	254230	254913	1.08	0.94	0.98	0.93	0.93	1.08	0.67	0.724138	0.158877	NODE_1_length_3909467_cov_533.478_ID_22129	AUO97b_00406
fig|400667.82.peg.267	-	hypothetical protein	255094	255459	0.92	0.98	0.96	1	0.96	1	0.67	0.754386	0.161397	NODE_1_length_3909467_cov_533.478_ID_22129	AUO97b_00407
fig|400667.82.peg.268	ihfB	Integration host factor beta subunit	255484	255786	0.83	0.92	1.02	0.91	0.98	1.02	0.66	0.886792	0.154326	NODE_1_length_3909467_cov_533.478_ID_22129	AUO97b_00408
fig|400667.82.peg.269	rpsA	SSU ribosomal protein S1p	255943	257616	1	1.17	1.17	1.13	1.14	1.17	0.65	0.923077	0.250559	NODE_1_length_3909467_cov_533.478_ID_22129	AUO97b_00409
fig|400667.82.peg.270	cmk	Cytidylate kinase (EC 2.7.4.25)	257721	258407	1.05	1.02	1.03	0.99	0.98	1.05	0.65	0.886792	0.195825	NODE_1_length_3909467_cov_533.478_ID_22129	AUO97b_00410
fig|400667.82.peg.271	-	hypothetical protein	258415	258858	0.83	0.81	0.86	0.81	0.83	0.86	0.7	0.666667	0.0787747	NODE_1_length_3909467_cov_533.478_ID_22129	AUO97b_00411
fig|400667.82.peg.272	tadA	tRNA-specific adenosine-34 deaminase (EC 3.5.4.33)	258928	259404	0.82	0.98	0.92	0.84	0.95	0.98	0.66	0.923077	0.151466	NODE_1_length_3909467_cov_533.478_ID_22129	AUO97b_00412
fig|400667.82.peg.273	echA8_5	Enoyl-CoA hydratase/isomerase	259438	260559	1.05	1.19	1.14	1.1	1.17	1.19	0.66	0.851852	0.252432	NODE_1_length_3909467_cov_533.478_ID_22129	AUO97b_00413
fig|400667.82.peg.274	ung	Uracil-DNA glycosylase, family 1 (EC 3.2.2.27)	260559	261272	0.95	0.96	1.04	1.03	1.03	1.04	0.7	0.785714	0.172974	NODE_1_length_3909467_cov_533.478_ID_22129	AUO97b_00414
fig|400667.82.peg.275	-	6-carboxy-5,6,7,8-tetrahydropterin synthase (EC 4.1.2.50)	261323	261919	0.95	0.88	0.89	0.91	0.9	0.95	0.68	0.694915	0.117713	NODE_1_length_3909467_cov_533.478_ID_22129	AUO97b_00415
fig|400667.82.peg.276	gspK	General secretion pathway protein K	262149	263108	0.59	0.58	0.6	0.58	0.57	0.6	0.69	0.754386	0.0610663	NODE_1_length_3909467_cov_533.478_ID_22129	AUO97b_00416
fig|400667.82.peg.277	gspJ	General secretion pathway protein J	263108	263809	0.84	0.75	0.79	0.78	0.84	0.84	0.71	0.694915	0.0746142	NODE_1_length_3909467_cov_533.478_ID_22129	AUO97b_00417
fig|400667.82.peg.278	gspI	General secretion pathway protein I	263809	264189	0.76	0.75	0.79	0.74	0.8	0.8	0.7	0.754386	0.0632168	NODE_1_length_3909467_cov_533.478_ID_22129	AUO97b_00418
fig|400667.82.peg.279	pulG_1	General secretion pathway protein G	264179	264733	0.91	0.84	0.82	0.8	0.84	0.91	0.69	0.785714	0.102894	NODE_1_length_3909467_cov_533.478_ID_22129	AUO97b_00419
fig|400667.82.peg.280	-	Transcriptional regulator, AcrR family	264743	265351	1.19	1.16	1.11	1.14	1.16	1.19	0.68	0.724138	0.249975	NODE_1_length_3909467_cov_533.478_ID_22129	AUO97b_00420
fig|400667.82.peg.281	ycfH	Uncharacterized metal-dependent hydrolase YcfH	265389	266162	1.07	1.19	1.07	1.1	1.11	1.19	0.65	0.785714	0.238259	NODE_1_length_3909467_cov_533.478_ID_22129	AUO97b_00421
fig|400667.82.peg.282	-	Type IV pilus biogenesis protein PilZ	266180	266521	1.04	1.06	1.04	1.07	0.95	1.07	0.68	0.694915	0.184706	NODE_1_length_3909467_cov_533.478_ID_22129	AUO97b_00422
fig|400667.82.peg.283	-	DNA polymerase III delta prime subunit (EC 2.7.7.7)	266533	267468	0.81	0.83	0.85	0.79	0.78	0.85	0.68	0.724138	0.0780792	NODE_1_length_3909467_cov_533.478_ID_22129	AUO97b_00423
fig|400667.82.peg.284	kdsB	3-deoxy-manno-octulosonate cytidylyltransferase (EC 2.7.7.38)	267525	268286	0.98	1.06	1.04	1.11	1.07	1.11	0.65	0.923077	0.22249	NODE_1_length_3909467_cov_533.478_ID_22129	AUO97b_00424
fig|400667.82.peg.285	lpxK	Tetraacyldisaccharide 4'-kinase (EC 2.7.1.130)	268296	269306	1.07	1.11	1.01	1.06	1.06	1.11	0.68	0.886792	0.222951	NODE_1_length_3909467_cov_533.478_ID_22129	AUO97b_00425
fig|400667.82.peg.286	msbA	Lipid A export permease/ATP-binding protein MsbA	269309	270946	0.94	1.05	1	0.97	0.94	1.05	0.66	0.818182	0.170321	NODE_1_length_3909467_cov_533.478_ID_22129	AUO97b_00426
fig|400667.82.peg.287	-	Biopolymer transport protein ExbD/TolR	271033	271461	1	1.08	0.99	1.06	1.05	1.08	0.63	0.694915	0.196177	NODE_1_length_3909467_cov_533.478_ID_22129	AUO97b_00427
fig|400667.82.peg.288	-	MotA/TolQ/ExbB proton channel family protein	271477	272112	0.99	1.01	0.93	0.95	0.97	1.01	0.69	0.785714	0.165123	NODE_1_length_3909467_cov_533.478_ID_22129	AUO97b_00428
fig|400667.82.peg.289	parB	Chromosome (plasmid) partitioning protein ParB	272162	273049	0.84	0.89	0.87	0.85	0.89	0.89	0.68	0.724138	0.11531	NODE_1_length_3909467_cov_533.478_ID_22129	AUO97b_00429
fig|400667.82.peg.290	soj_2	Chromosome (plasmid) partitioning protein ParA	273046	273828	0.87	0.88	0.94	0.87	0.86	0.94	0.67	0.724138	0.119757	NODE_1_length_3909467_cov_533.478_ID_22129	AUO97b_00430
fig|400667.82.peg.291	gidB	16S rRNA (guanine(527)-N(7))-methyltransferase (EC 2.1.1.170)	273850	274482	0.86	0.9	0.86	0.79	0.8	0.9	0.71	0.694915	0.0875318	NODE_1_length_3909467_cov_533.478_ID_22129	AUO97b_00431
fig|400667.82.peg.292	-	Nucleotidyl transferase possibly involved in threonylcarbamoyladenosine formation	274570	275259	0.98	0.91	1.03	0.96	0.92	1.03	0.61	0.960784	0.204686	NODE_1_length_3909467_cov_533.478_ID_22129	AUO97b_00432
fig|400667.82.peg.293	-	Phosphotransferase involved in threonylcarbamoyladenosine t(6)A37 formation in tRNA	275259	276272	1	1.11	1.07	1.05	1.01	1.11	0.69	0.754386	0.196848	NODE_1_length_3909467_cov_533.478_ID_22129	AUO97b_00433
fig|400667.82.peg.294	lptD	LPS-assembly protein LptD @ Organic solvent tolerance protein precursor	276393	278831	0.97	1.05	1.04	0.98	1.01	1.05	0.67	0.818182	0.189689	NODE_1_length_3909467_cov_533.478_ID_22129	AUO97b_00434
fig|400667.82.peg.295	surA	Periplasmic chaperone and peptidyl-prolyl cis-trans isomerase of outer membrane proteins SurA (EC 5.2.1.8)	278831	280141	0.86	0.9	0.93	0.89	0.87	0.93	0.66	0.754386	0.122512	NODE_1_length_3909467_cov_533.478_ID_22129	AUO97b_00435
fig|400667.82.peg.296	fba	Fructose-bisphosphate aldolase class II (EC 4.1.2.13)	280260	281297	0.94	1.08	1.09	1.02	1.08	1.09	0.65	0.851852	0.213788	NODE_1_length_3909467_cov_533.478_ID_22129	AUO97b_00436
fig|400667.82.peg.297	-	hypothetical protein	281419	281661	0.88	0.81	0.79	0.88	0.83	0.88	0.68	0.851852	0.104316	NODE_1_length_3909467_cov_533.478_ID_22129	AUO97b_00437
fig|400667.82.peg.298	pgk	Phosphoglycerate kinase (EC 2.7.2.3)	281786	282973	0.94	0.9	0.88	0.89	0.95	0.95	0.7	0.785714	0.130412	NODE_1_length_3909467_cov_533.478_ID_22129	AUO97b_00438
fig|400667.82.peg.299	-	hypothetical protein	283112	283495	1.02	1.05	1.08	1.11	1.12	1.12	0.59	1	0.263601	NODE_1_length_3909467_cov_533.478_ID_22129	AUO97b_00439
fig|400667.82.peg.300	maf	Maf-like protein YceF	283495	284088	1	1	1.06	1.05	1.02	1.06	0.68	0.754386	0.197143	NODE_1_length_3909467_cov_533.478_ID_22129	AUO97b_00440
fig|400667.82.peg.301	-	hypothetical protein	284119	285282	0.72	0.75	0.83	0.78	0.77	0.83	0.7	0.785714	0.0707621	NODE_1_length_3909467_cov_533.478_ID_22129	AUO97b_00441
fig|400667.82.peg.302	-	Transcriptional regulator, AcrR family	285620	286186	0.89	0.91	0.97	0.91	0.92	0.97	0.73	0.724138	0.120838	NODE_1_length_3909467_cov_533.478_ID_22129	AUO97b_00442
fig|400667.82.peg.303	bigR	Transcriptional regulator, ArsR family	286661	286969	0.82	1.05	0.99	0.88	0.99	1.05	0.69	0.754386	0.158436	NODE_1_length_3909467_cov_533.478_ID_22129	AUO97b_00443
fig|400667.82.peg.304	sstT	Serine/threonine:Na+ symporter SstT	287392	288594	1.14	1.04	1.08	1.05	1.07	1.14	0.68	0.724138	0.205174	NODE_1_length_3909467_cov_533.478_ID_22129	AUO97b_00444
fig|400667.82.peg.305	-	Membrane protein	288600	289280	0.81	0.86	0.83	0.87	0.84	0.87	0.72	0.694915	0.0817869	NODE_1_length_3909467_cov_533.478_ID_22129	AUO97b_00445
fig|400667.82.peg.306	-	Nucleoprotein/polynucleotide-associated enzyme	289284	289820	0.68	0.78	0.7	0.7	0.69	0.78	0.74	0.694915	0.0539023	NODE_1_length_3909467_cov_533.478_ID_22129	AUO97b_00446
fig|400667.82.peg.307	-	Efflux ABC transporter, permease/ATP-binding protein Atu2242	290195	292042	0.99	1.02	1.03	0.99	1.03	1.03	0.68	0.851852	0.183526	NODE_1_length_3909467_cov_533.478_ID_22129	AUO97b_00447
fig|400667.82.peg.308	-	Acyl dehydratase	292042	292482	1.1	1.1	1.01	1.1	1.15	1.15	0.68	0.818182	0.23885	NODE_1_length_3909467_cov_533.478_ID_22129	AUO97b_00448
fig|400667.82.peg.309	virS_5	Transcriptional regulator, AraC family	292591	293616	0.95	1	1.09	1.03	1.05	1.09	0.68	0.785714	0.196487	NODE_1_length_3909467_cov_533.478_ID_22129	AUO97b_00449
fig|400667.82.peg.310	gcvH	Glycine cleavage system H protein	293655	294029	1.03	1.05	1.09	1.03	1.07	1.09	0.69	0.785714	0.207916	NODE_1_length_3909467_cov_533.478_ID_22129	AUO97b_00450
fig|400667.82.peg.311	npdA	NAD-dependent protein deacetylase of SIR2 family	294132	294830	0.61	0.64	0.7	0.59	0.59	0.7	0.69	0.818182	0.0568251	NODE_1_length_3909467_cov_533.478_ID_22129	AUO97b_00451
fig|400667.82.peg.312	putP	Proline/sodium symporter PutP (TC 2.A.21.2.1) @ Propionate/sodium symporter	295237	296727	0.8	0.92	0.9	0.82	0.84	0.92	0.65	0.886792	0.128537	NODE_1_length_3909467_cov_533.478_ID_22129	AUO97b_00452
fig|400667.82.peg.313	lrp	Leucine-responsive regulatory protein, regulator for leucine (or lrp) regulon and high-affinity branched-chain amino acid transport system	296761	297249	0.87	1.05	0.93	0.84	0.91	1.05	0.69	0.754386	0.148514	NODE_1_length_3909467_cov_533.478_ID_22129	AUO97b_00453
fig|400667.82.peg.314	-	hypothetical protein	297237	297371	1.1	1.37	1.06	1.07	1.14	1.37	0.74	0.666667	0.260377	NODE_1_length_3909467_cov_533.478_ID_22129	AUO97b_00454
fig|400667.82.peg.315	putA	Transcriptional repressor of PutA and PutP / Proline dehydrogenase (EC 1.5.5.2) / Delta-1-pyrroline-5-carboxylate dehydrogenase (EC 1.2.1.88)	297374	301126	1.03	1.12	1.07	1.07	1.05	1.12	0.68	0.724138	0.206846	NODE_1_length_3909467_cov_533.478_ID_22129	AUO97b_00455
fig|400667.82.peg.316	-	FIG00350668: hypothetical protein	301232	301705	0.91	0.86	0.76	0.81	0.84	0.91	0.68	0.754386	0.0946573	NODE_1_length_3909467_cov_533.478_ID_22129	AUO97b_00456
[truncated: 2,316 more rows]

## Sheet: S1D
Table S1D. Quality metrics for short read alignments of populations samples.
[truncated: 6 more rows]

## Sheet: Combined A-C
Supplementary Table S1E. Comined single nucleotide variants (SNVs), IS-insertion events and loci amplification detected by GWS of selected clones
[truncated: 27 more rows]
